# Supplementary material for: High-resolution spatial prediction of anemia risk among children aged 6 to 59 months in low- and middle-income countries
Source: Commun Med (Lond). 2025 Mar 4;5:57. doi: 10.1038/s43856-025-00765-2 (PMC11880423; doi:10.1038/s43856-025-00765-2)
Supplement: Supplementary file 5 — Supplementary Data 2 [file 43856_2025_765_MOESM5_ESM.zip]

Archive with 1 entries (1 files):
- dfig2.rds
