# Supplementary material for: High-resolution spatial prediction of anemia risk among children aged 6 to 59 months in low- and middle-income countries
Source: Commun Med (Lond). 2025 Mar 4;5:57. doi: 10.1038/s43856-025-00765-2 (PMC11880423; doi:10.1038/s43856-025-00765-2)
Supplement: Supplementary file 10 — Supplementary Software [file 43856_2025_765_MOESM10_ESM.zip]

Archive with 54 entries (53 files):
- R-scripts_anemia-paper/
- R-scripts_anemia-paper/prediction_par.R
- R-scripts_anemia-paper/analysis_hgb_sel_ssa
- R-scripts_anemia-paper/analysis_hgb_int
- R-scripts_anemia-paper/crps_fin_ssa_SEP3_cv.R
- R-scripts_anemia-paper/array_job_ssa
- R-scripts_anemia-paper/array_job_asia.R
- R-scripts_anemia-paper/analysis_hgb_fin_mdg_EGB2.R
- R-scripts_anemia-paper/analysis_hgb_int_mcmc.R
- R-scripts_anemia-paper/analysis_hgb_int.R
- R-scripts_anemia-paper/analysis_hgb_dat
- R-scripts_anemia-paper/crps_fin_asia_ST3_cv.R
- R-scripts_anemia-paper/analysis_hgb_fin_asia_ST3
- R-scripts_anemia-paper/analysis_hgb_sel_asia.R
- R-scripts_anemia-paper/analysis_hgb_fin_asia_SEP3
- R-scripts_anemia-paper/analysis_hgb_fin_ssa_EGB2
- R-scripts_anemia-paper/analysis_hgb_fin_asia_ST3.R
- R-scripts_anemia-paper/analysis_hgb_dat.R
- R-scripts_anemia-paper/analysis_hgb_fin_mdg_ST5
- R-scripts_anemia-paper/analysis_hgb_fin_mdg_EGB2
- R-scripts_anemia-paper/analysis_hgb_fin_mdg_ST5.R
- R-scripts_anemia-paper/analysis_hgb_fin_mdg_SEP3
- R-scripts_anemia-paper/analysis_hgb_fin_ssa_SEP3.R
- R-scripts_anemia-paper/analysis_hgb_fin_ssa_SHASHo2
- R-scripts_anemia-paper/analysis_hgb_int_mcmc
- R-scripts_anemia-paper/array_job_mdg
- R-scripts_anemia-paper/array_job_pred
- R-scripts_anemia-paper/array_job_asia
- R-scripts_anemia-paper/analysis_hgb_fin_asia_SEP3.R
- R-scripts_anemia-paper/analysis_hgb_fin_asia_JSU
- R-scripts_anemia-paper/array_job_pred.R
- R-scripts_anemia-paper/analysis_hgb_fin_ssa_SEP3_cv.R
- R-scripts_anemia-paper/analysis_hgb_fin_ssa_EGB2.R
- R-scripts_anemia-paper/res_fin
- R-scripts_anemia-paper/crps_fin_asia_ST3_cv
- R-scripts_anemia-paper/analysis_hgb_sel_mdg.R
- R-scripts_anemia-paper/analysis_hgb_fin_mdg_SEP3.R
- R-scripts_anemia-paper/array_job_mdg.R
- R-scripts_anemia-paper/analysis_hgb_sel_ssa.R
- R-scripts_anemia-paper/analysis_hgb_sel_asia
- R-scripts_anemia-paper/crps_fin_mdg_SEP3_cv
- R-scripts_anemia-paper/analysis_hgb_fin_asia_JSU.R
- R-scripts_anemia-paper/analysis_hgb_sel_mdg
- R-scripts_anemia-paper/crps_fin_mdg_SEP3_cv.R
- R-scripts_anemia-paper/crps_fin_ssa_SEP3_cv
- R-scripts_anemia-paper/res_fin.R
- R-scripts_anemia-paper/analysis_hgb_fin_ssa_SEP3
- R-scripts_anemia-paper/array_job_ssa.R
- R-scripts_anemia-paper/analysis_hgb_fin_ssa_SHASHo2.R
- R-scripts_anemia-paper/analysis_hgb_fin_asia_ST3_cv.R
- R-scripts_anemia-paper/analysis_hgb_fin_mdg_SEP3_cv.R
- R-scripts_anemia-paper/example.R
- R-scripts_anemia-paper/README-for-supplemental-bash-and-R-script
- R-scripts_anemia-paper/figures.R
