# Supplementary material for: High-resolution spatial prediction of anemia risk among children aged 6 to 59 months in low- and middle-income countries
Source: Commun Med (Lond). 2025 Mar 4;5:57. doi: 10.1038/s43856-025-00765-2 (PMC11880423; doi:10.1038/s43856-025-00765-2)
Supplement: Supplementary file 10 — Supplementary Software [file 43856_2025_765_MOESM10_ESM.zip › R-scripts_anemia-paper/prediction_par.R]

##----------  
## ProjectAnaemia: article submitted to communications medicine
## Name script: prediction_par.R
## Author: Seiler, Johannes
## Topic: predict() spatio-temporal prevalence.
## Date (last run) : 2024-05-15
## R-Version Cluster: R version 4.2.3 
##----------  


## Set up parallel environment.
Sys.getenv("NSLOTS")
slots <- (as.integer(Sys.getenv("NSLOTS")) - 1)
print(slots)
print(getwd())


## Clean up last session.
unlink(".RData")
gc()


## Packages.
library("bamlss")
library("sp")
library("rgeos")
rgdal::set_thin_PROJ6_warnings(TRUE)
library("rgdal")
library("raster")
library("sf")
library("data.table")
library("gamlss.dist")
library("parallel")


## Functions. 
## Function for prediction at pixel level. 
predict.pxl <- function(data){
  ## Function to extract covariates indluded in the model b.
  ext.vars <- function(object){
    terms <- object$terms
    vars <- list()
    par <- c("mu", "sigma", "nu", "tau")
    for(i in par){
      vars[[i]] <- all.vars(attr(terms[[i]], "variables"))
    }
    vars <- do.call("c", vars)
    vars <- unique(c(vars[!(vars %in% par)], "GID_0", "id", "pixelid", "asia", "mdg", "ssa", "lon", "lat", "altitude", 
                     "survey_year", "survey_year2"))
    return(vars)
  }
  # return(ext.vars)
  
  ## Get mean, median, sd, ci95 probability at pixel level for given values.
  pxl.stat.p <- function(nsamps, model, q1, q2) {
    p <- NULL
    for(j in 1:nsamps) {
      tpar <- list("mu" = par[[1]][, j], "sigma" = par[[2]][, j], 
                   "nu" = par[[3]][, j], "tau" = par[[4]][, j])
      p <- cbind(p, family(model)[["p"]](q1, tpar) - family(model)[["p"]](q2, tpar))
    }
    tmp <- data.frame("mean"   = t(apply(p, 1, c95))[, 2], 
                      "med"    = apply(p, 1, median, na.rm = TRUE), 
                      "sd"     = apply(p, 1, sd, na.rm = TRUE),
                      "ci025" = t(apply(p, 1, c95))[, 1],
                      "ci975" = t(apply(p, 1, c95))[, 3])
    return(tmp)
  }

  ## Get mean, median, sd, ci95 at pixel level for given probabilities.
  pxl.stat.q <- function(nsamps, model, prob) {
    p <- NULL
    for(j in 1:nsamps) {
      tpar <- list("mu" = par[[1]][, j], "sigma" = par[[2]][, j], 
                   "nu" = par[[3]][, j], "tau"   = par[[4]][, j])
      p <- cbind(p, family(model)[["q"]](prob, tpar))
    }
    tmp <- data.frame("mean"  = t(apply(p, 1, c95))[, 2], 
                      "med"   = apply(p, 1, median, na.rm = TRUE), 
                      "sd"    = apply(p, 1, sd, na.rm = TRUE),
                      "ci025" = t(apply(p, 1, c95))[, 1],
                      "ci975" = t(apply(p, 1, c95))[, 3])
    return(tmp)
  }

  ## Get mean at pixel level for given probabilities.
  pxl.stat.q2 <- function(nsamps, model, prob) {
    p <- NULL
    for(j in 1:nsamps) {
      tpar <- list("mu" = par[[1]][, j], "sigma" = par[[2]][, j], 
                   "nu" = par[[3]][, j], "tau" = par[[4]][, j])
      p <- cbind(p, family(model)[["q"]](prob, tpar))
    }
    tmp <- data.frame("mean" = t(apply(p, 1, c95))[, 2])
    return(tmp)
  }

  ## Define lists.
  par <- vars <- d <- dNA <- list(); 
  for(i in continent){
    ## Extract variables.
    vars[[i]] <- ext.vars(b[[i]])
    ## Data.frames.
    d[[i]] <- nd[which(nd[["continent"]] == i), names(nd) %in% vars[[i]], ]
    d[[i]] <- d[[i]][complete.cases(d[[i]]), ]
    dNA[[i]] <- nd[which(nd[["continent"]] == i), names(nd) %in% vars[[i]], ]
    dNA[[i]] <- dNA[[i]][!complete.cases(dNA[[i]]), ]
    ## Predict spatial effect.
    cat("..", nrow(d[[i]]), "observations \n")
    cat("... predicting spatial effect of hb level for", i, "\n")
    par <- predict(b[[i]], newdata = d[[i]], type = "parameter", what = "samples", nsamps = 500,
                   term = c("s(cage)", 
                            "s(survey_year)", 
                            "ti(x, y)", "ti(x,y, by = gf)", 
                            "ti(x, y, cage)", "ti(x, y, cage, by = gf)", 
                            "ti(x, y, survey_year)", "ti(x, y, survey_year, by = gf)"), 
                   FUN = function(x) { mean(x, na.rm = TRUE) },
                   intercept = FALSE, chunks = 200) #, cores = slots)  
    d[[i]]$spat.mu <- par$mu
    d[[i]]$spat.sigma <- par$sigma
    d[[i]]$spat.nu <- par$nu
    d[[i]]$spat.tau <- par$tau
    gc()
    
    ## Predict anaemia.
    cat("... predicting overall hb level and anemia prevalence for", i, "\n")
    d[[i]]$gf <- 0
    par <- predict(b[[i]], newdata = d[[i]], type = "parameter", 
                   what = "samples", nsamps = 1000, FUN = identity,  
                   chunks = 200) #, cores = slots)
    nsamps <- 1000
    ## hb level overall -- q50
    tmp <- pxl.stat.q(nsamps = nsamps, model = b[[i]], prob = 0.5)
    colnames(tmp) <- c(paste("hb.o.q50.", colnames(tmp), sep = ""))
    d[[i]] <- cbind(d[[i]], tmp)
    ## hb level overall -- q05
    tmp <- pxl.stat.q2(nsamps = nsamps, model = b[[i]], prob = 0.05)
    colnames(tmp) <- c(paste("hb.o.q05.", colnames(tmp), sep = ""))
    d[[i]] <- cbind(d[[i]], tmp)
    ## hb level overall -- q95
    tmp <- pxl.stat.q2(nsamps = nsamps, model = b[[i]], prob = 0.95)
    colnames(tmp) <- c(paste("hb.o.q95.", colnames(tmp), sep = ""))
    d[[i]] <- cbind(d[[i]], tmp)
    ## prevalence anemia overall -- i.e. hb <= 11
    tmp <- pxl.stat.p(nsamps = nsamps, model = b[[i]], q1 = 11, q2 = 0)
    colnames(tmp) <- c(paste("an.o.", colnames(tmp), sep = ""))
    d[[i]] <- cbind(d[[i]], tmp)
    ## prevalence mld anemia overall -- i.e. 10 < hb <= 11
    tmp <- pxl.stat.p(nsamps = nsamps, model = b[[i]], q1 = 11, q2 = 10)
    colnames(tmp) <- c(paste("an.o.mld.", colnames(tmp), sep = ""))
    d[[i]] <- cbind(d[[i]], tmp)
    ## prevalence mod anemia overall -- i.e. 7 < hb <= 10
    tmp <- pxl.stat.p(nsamps = nsamps, model = b[[i]], q1 = 10, q2 = 7)
    colnames(tmp) <- c(paste("an.o.mod.", colnames(tmp), sep = ""))
    d[[i]] <- cbind(d[[i]], tmp)
    ## prevalence sev anemia overall -- i.e. hb <= 7
    tmp <- pxl.stat.p(nsamps = nsamps, model = b[[i]], q1 = 7, q2 = 0)
    colnames(tmp) <- c(paste("an.o.sev.", colnames(tmp), sep = ""))
    d[[i]] <- cbind(d[[i]], tmp)
    unlink(".RData"); gc()
    
    ## Predict anaemia boys.
    cat("... predicting male hb level and anemia prevalence for", i, "\n")
    d[[i]]$gf <- -1 
    par <- predict(b[[i]], newdata = d[[i]], type = "parameter", 
                   what = "samples", nsamps = 1000, FUN = identity,  
                   chunks = 200) #, cores = slots)  
    nsamps <- 1000
    ## hb level boys -- q50
    tmp <- pxl.stat.q(nsamps = nsamps, model = b[[i]], prob = 0.5)
    colnames(tmp) <- c(paste("hb.b.q50.", colnames(tmp), sep = ""))
    d[[i]] <- cbind(d[[i]], tmp)
    ## hb level boys -- q05
    tmp <- pxl.stat.q2(nsamps = nsamps, model = b[[i]], prob = 0.05)
    colnames(tmp) <- c(paste("hb.b.q05.", colnames(tmp), sep = ""))
    d[[i]] <- cbind(d[[i]], tmp)
    ## hb level boys -- q95
    tmp <- pxl.stat.q2(nsamps = nsamps, model = b[[i]], prob = 0.95)
    colnames(tmp) <- c(paste("hb.b.q95.", colnames(tmp), sep = ""))
    d[[i]] <- cbind(d[[i]], tmp)
    ## prevalence anemia boys -- i.e. hb <= 11
    tmp <- pxl.stat.p(nsamps = nsamps, model = b[[i]], q1 = 11, q2 = 0)
    colnames(tmp) <- c(paste("an.b.", colnames(tmp), sep = ""))
    d[[i]] <- cbind(d[[i]], tmp)
    ## prevalence mld anemia boys -- i.e. 10 < hb <= 11
    tmp <- pxl.stat.p(nsamps = nsamps, model = b[[i]], q1 = 11, q2 = 10)
    colnames(tmp) <- c(paste("an.b.mld.", colnames(tmp), sep = ""))
    d[[i]] <- cbind(d[[i]], tmp)
    ## prevalence mod anemia boys -- i.e. 7 < hb <= 10
    tmp <- pxl.stat.p(nsamps = nsamps, model = b[[i]], q1 = 10, q2 = 7)
    colnames(tmp) <- c(paste("an.b.mod.", colnames(tmp), sep = ""))
    d[[i]] <- cbind(d[[i]], tmp)
    ## prevalence sev anemia boys -- i.e. hb <= 7
    tmp <- pxl.stat.p(nsamps = nsamps, model = b[[i]], q1 = 7, q2 = 0)
    colnames(tmp) <- c(paste("an.b.sev.", colnames(tmp), sep = ""))
    d[[i]] <- cbind(d[[i]], tmp)
    unlink(".RData"); gc()
    
    ## Predict anaemia girls
    cat("... predicting female hb level and anemia prevalence for", i, "\n")
    d[[i]]$gf <- 1 
    par <- predict(b[[i]], newdata = d[[i]], type = "parameter", 
                   what = "samples", nsamps = 1000, FUN = identity,  
                   chunks = 200) #, cores = slots)  
    nsamps <- 1000
    ## hb level girls -- q50
    tmp <- pxl.stat.q(nsamps = nsamps, model = b[[i]], prob = 0.5)
    colnames(tmp) <- c(paste("hb.g.q50.", colnames(tmp), sep = ""))
    d[[i]] <- cbind(d[[i]], tmp)
    ## hb level girls -- q05
    tmp <- pxl.stat.q2(nsamps = nsamps, model = b[[i]], prob = 0.05)
    colnames(tmp) <- c(paste("hb.g.q05.", colnames(tmp), sep = ""))
    d[[i]] <- cbind(d[[i]], tmp)
    ## hb level girls -- q95
    tmp <- pxl.stat.q2(nsamps = nsamps, model = b[[i]], prob = 0.95)
    colnames(tmp) <- c(paste("hb.g.q95.", colnames(tmp), sep = ""))
    d[[i]] <- cbind(d[[i]], tmp)
    ## prevalence anemia girls -- i.e. hb <= 11
    tmp <- pxl.stat.p(nsamps = nsamps, model = b[[i]], q1 = 11, q2 = 0)
    colnames(tmp) <- c(paste("an.g.", colnames(tmp), sep = ""))
    d[[i]] <- cbind(d[[i]], tmp)
    ## prevalence mld anemia girls -- i.e. 10 < hb <= 11
    tmp <- pxl.stat.p(nsamps = nsamps, model = b[[i]], q1 = 11, q2 = 10)
    colnames(tmp) <- c(paste("an.g.mld.", colnames(tmp), sep = ""))
    d[[i]] <- cbind(d[[i]], tmp)
    ## prevalence mod anemia girls -- i.e. 7 < hb <= 10
    tmp <- pxl.stat.p(nsamps = nsamps, model = b[[i]], q1 = 10, q2 = 7)
    colnames(tmp) <- c(paste("an.g.mod.", colnames(tmp), sep = ""))
    d[[i]] <- cbind(d[[i]], tmp)
    ## prevalence sev anemia girls -- i.e. hb <= 7
    tmp <- pxl.stat.p(nsamps = nsamps, model = b[[i]], q1 = 7, q2 = 0)
    colnames(tmp) <- c(paste("an.g.sev.", colnames(tmp), sep = ""))
    d[[i]] <- cbind(d[[i]], tmp)
    unlink(".RData"); gc()
    
    ## Add variables to dNA
    headersNA <- c("spat.mu", "spat.sigma", "spat.nu", "spat.tau",
                   "hb.o.q50.mean", "hb.o.q50.med", "hb.o.q50.sd", "hb.o.q50.ci025", "hb.o.q50.ci975",
                   "hb.o.q05.mean",  "hb.o.q95.mean",  
                   "an.o.mean", "an.o.med", "an.o.sd", "an.o.ci025", "an.o.ci975",
                   "an.o.mld.mean", "an.o.mld.med", "an.o.mld.sd", "an.o.mld.ci025", "an.o.mld.ci975",
                   "an.o.mod.mean", "an.o.mod.med", "an.o.mod.sd", "an.o.mod.ci025", "an.o.mod.ci975",
                   "an.o.sev.mean", "an.o.sev.med", "an.o.sev.sd", "an.o.sev.ci025", "an.o.sev.ci975",
                   "hb.b.q50.mean", "hb.b.q50.med", "hb.b.q50.sd", "hb.b.q50.ci025", "hb.b.q50.ci975",
                   "hb.b.q05.mean", "hb.b.q95.mean",  
                   "an.b.mean", "an.b.med", "an.b.sd", "an.b.ci025", "an.b.ci975",
                   "an.b.mld.mean", "an.b.mld.med", "an.b.mld.sd", "an.b.mld.ci025", "an.b.mld.ci975",
                   "an.b.mod.mean", "an.b.mod.med", "an.b.mod.sd", "an.b.mod.ci025", "an.b.mod.ci975",
                   "an.b.sev.mean", "an.b.sev.med", "an.b.sev.sd", "an.b.sev.ci025", "an.b.sev.ci975",
                   "hb.g.q50.mean", "hb.g.q50.med", "hb.g.q50.sd", "hb.g.q50.ci025", "hb.g.q50.ci975",
                   "hb.g.q05.mean", "hb.g.q95.mean",  
                   "an.g.mean", "an.g.med", "an.g.sd", "an.g.ci025", "an.g.ci975",
                   "an.g.mld.mean", "an.g.mld.med", "an.g.mld.sd", "an.g.mld.ci025", "an.g.mld.ci975",
                   "an.g.mod.mean", "an.g.mod.med", "an.g.mod.sd", "an.g.mod.ci025", "an.g.mod.ci975",
                   "an.g.sev.mean", "an.g.sev.med", "an.g.sev.sd", "an.g.sev.ci025", "an.g.sev.ci975")
    tmpNA <- matrix(NA, nrow = nrow(dNA[[i]]), ncol = length(headersNA))
    colnames(tmpNA) <- headersNA
    tmpNA <- data.frame(tmpNA)
    dNA[[i]] <- cbind(dNA[[i]], tmpNA)
    
    ## Subset to needed variables.
    headers <- c("GID_0", "id", "pixelid", "lon", "lat",
                 "survey_year", "altitude", "survey_year2", "cage", "ai",
                 "spat.mu", "spat.sigma", "spat.nu", "spat.tau",
                 "hb.o.q50.mean", "hb.o.q50.med", "hb.o.q50.sd", "hb.o.q50.ci025", "hb.o.q50.ci975",
                 "hb.o.q05.mean",  "hb.o.q95.mean",  
                 "an.o.mean", "an.o.med", "an.o.sd", "an.o.ci025", "an.o.ci975",
                 "an.o.mld.mean", "an.o.mld.med", "an.o.mld.sd", "an.o.mld.ci025", "an.o.mld.ci975",
                 "an.o.mod.mean", "an.o.mod.med", "an.o.mod.sd", "an.o.mod.ci025", "an.o.mod.ci975",
                 "an.o.sev.mean", "an.o.sev.med", "an.o.sev.sd", "an.o.sev.ci025", "an.o.sev.ci975",
                 "hb.b.q50.mean", "hb.b.q50.med", "hb.b.q50.sd", "hb.b.q50.ci025", "hb.b.q50.ci975",
                 "hb.b.q05.mean", "hb.b.q95.mean",  
                 "an.b.mean", "an.b.med", "an.b.sd", "an.b.ci025", "an.b.ci975",
                 "an.b.mld.mean", "an.b.mld.med", "an.b.mld.sd", "an.b.mld.ci025", "an.b.mld.ci975",
                 "an.b.mod.mean", "an.b.mod.med", "an.b.mod.sd", "an.b.mod.ci025", "an.b.mod.ci975",
                 "an.b.sev.mean", "an.b.sev.med", "an.b.sev.sd", "an.b.sev.ci025", "an.b.sev.ci975",
                 "hb.g.q50.mean", "hb.g.q50.med", "hb.g.q50.sd", "hb.g.q50.ci025", "hb.g.q50.ci975",
                 "hb.g.q05.mean", "hb.g.q95.mean",  
                 "an.g.mean", "an.g.med", "an.g.sd", "an.g.ci025", "an.g.ci975",
                 "an.g.mld.mean", "an.g.mld.med", "an.g.mld.sd", "an.g.mld.ci025", "an.g.mld.ci975",
                 "an.g.mod.mean", "an.g.mod.med", "an.g.mod.sd", "an.g.mod.ci025", "an.g.mod.ci975",
                 "an.g.sev.mean", "an.g.sev.med", "an.g.sev.sd", "an.g.sev.ci025", "an.g.sev.ci975")
    d[[i]] <- subset(d[[i]], select = headers)
    dNA[[i]] <- subset(dNA[[i]], select = headers)
    d[[i]] <- rbind(d[[i]], dNA[[i]])
    d[[i]]$continent <- i
    unlink(".RData"); gc()
  }
  ## rbind list of region dataframes to one dataframe.
  d <- rbind(d[["ssa"]], d[["asia"]], d[["mdg"]])
  
  return(d)
  unlink(".RData"); gc()
}


## Load final model and data.
vars <- c("dhscc3", "continent", "lon", "lat", "hgb", "ai", "altitude", "bord", "survey_year", "cage", 
          "conf25", "conf50", "conf100", "ldistance", "fyvacn", "gf", "hhs", "higheduyear", "lc12", 
          "lgdp", "lttcity", "lttmotor", "lttwalk", "magebirth", "minc12", "ndvi12", "nl20_12", "pre12", "soil2", 
          "t2m12", "x", "y")
dhs <- readRDS(file = "./data/d.rds")
dhs <- dhs[, vars]


## Set CRS.
crs_longlat <- st_crs(4326)
crs_longlat <- crs_longlat$proj4string
print(crs_longlat)
crs_eqc <- st_crs(4087)
crs_eqc <- crs_eqc$proj4string
print(crs_eqc)
rm(crs_eqc, crs_longlat)


## Load results best models. 
b <- list("asia" = readRDS("./results/fin_asia_ST3_b.rds"), 
          "ssa"  = readRDS("./results/fin_ssa_SEP3_b.rds"),
          "mdg"  = readRDS("./results/fin_mdg_SEP3_b.rds")
)


## Pixel data.
nd <- readRDS("./data/d_pred_0p16deg.rds")
str(nd)
vars <- c("id", "GID_0", "lon", "lat", "asia", "mdg", "ssa", "x", "y", "gf", 
          "distance", "ldistance", "lgdp", "survey_year", "conf50", "ndvi12", "pre12", "t2m12", "nl20_12", "minc12", 
          "lttcity", "lttmotor", "lttwalk", "altitude", "soil2", "lc12")
nd <- subset(nd, !(lc12 %in% c("Barren", "Permanent Snow and Ice")), select = vars)
nd$gf <- 0
nd$continent <- ifelse(nd$ssa == 1, "ssa", 
                       ifelse(nd$mdg == 1, "mdg", 
                              "asia"))
table(nd$continent, useNA = "always")
nd$asia <- nd$ssa <- nd$mdg <- NULL
gc()


## Get closest year for prediction and surveys.
cc <- sort(unique(nd$GID_0))
df1 <- aggregate(cbind(ai, bord, cage, fyvacn, hhs, higheduyear, magebirth) ~ continent, data = dhs, FUN = median, na.rm = TRUE)
nd <- merge(nd, df1, by.x = "continent", by.y = "continent", all = TRUE)
nd <- nd[nd$GID_0 %in% cc, ]
dhs <- dhs[dhs$dhscc3 %in% cc, ]
nd <- nd[nd$GID_0 %in% cc, ]
# nd$bord <- median(dhs$bord, na.rm = TRUE)
# nd$fyvacn <- median(dhs$fyvacn, na.rm = TRUE)
# nd$hhs <- median(dhs$hhs, na.rm = TRUE)
# nd$higheduyear <- median(dhs$higheduyear, na.rm = TRUE)
# nd$magebirth <- median(dhs$magebirth, na.rm = TRUE)
nd$dhscc3 <- nd$GID_0
nd$pixelid <- nd$id; nd$id <- NULL
rm(df1)
gc()


## Add different age, ai, and country combinations. 1618348 pixel
df1 <- expand.grid(
  "cage"  = SGE_TASK_ID,              ## array job from 6:59 -> SGE_TASK_ID == cage
  # "ai"    = seq(1, 3, 1),           ## make sure quantiles are model (i.e. region) specific.
  "GID_0" = cc)
nd$cage <- NULL
nd <- merge(nd, df1, by = "GID_0", all = FALSE)
## LSO malaria free https://www.unhcr.org/4afac5629.pdf
nd$minc12 <- with(nd, ifelse(GID_0 == "LSO", 0, minc12))
rm(df1)
gc()


## Data.frames for prediction. 
table(nd$survey_year)
nd <- subset(nd, survey_year >= 2005)
nd$survey_year2 <- nd$survey_year
nd$survey_year <- nd$survey_year / 2021
continent <- c("asia", "mdg", "ssa")
set.seed(8191)
## TEST small sample size
## nd <- nd[sample(nrow(nd), size = 5000), ]
## TEST small sample size
nd <- nd[order(nd$survey_year2, decreasing = FALSE), ]
nd <- nd[order(nd$dhscc3, decreasing = FALSE), ]
nd$id <- 1:nrow(nd)


## Remove locations that are to high. 
## NOTE as almost no population avove 3750 / 1900 (mdg) use those as cut-off
nd <- subset(nd, (continent == "asia" & altitude <= 3750) |
              (continent == "ssa" & altitude <= 3750) |
              (continent == "mdg" & altitude <= 1900))


## Predict.
## only for testing needed.
slots <- 2
if(!file.exists(paste("./data/pred/d_pxl_age_", SGE_TASK_ID, ".rds", sep = ""))){
  d <- predict.pxl(nd)
  print(summary(d))
  
  ## Add add 12 month age intervals.
  #d$cage.int <- cut(d$cage, breaks = c(5, 23, 41, 59))
  d$cage.int <- cut(d$cage, breaks = c(5, 11, 23, 35, 47, 59))
  gc()
  
  ## Add adm-1 IDs.
  ctr1 <- sort(unique(d$GID_0))
  ctr1 <- paste("_", ctr1, "_", sep = "", collapse = "|")
  f1 <- dir("../data/GADM", full.names = TRUE)
  f1 <- grep("gadm36", f1, fixed = TRUE, value = TRUE)
  f1 <- grep("_1", f1, fixed = TRUE, value = TRUE)
  f1 <- grep(ctr1, f1, value = TRUE)
  m1 <- lapply(f1, FUN = readRDS)
  m1 <- do.call("rbind", m1)
  crs(m1)
  
  ## Make SpatialPointsDataFrame.
  d$lon2 <- d$lon; d$lat2 <- d$lat
  coordinates(d) <- ~ lon2 + lat2
  crs(d) <- crs(m1)
  
  ## Overlay data with adm1.
  d1 <- over(d, m1)
  d$adm1 <- d1$NAME_1
  d$GID_1 <- d1$GID_1
  rm(d1, m1, f1, ctr1)
  d <- d@data
  gc()
  
  ## Add adm-2 IDs.
  gc()
  ctr2 <- sort(unique(d$GID_0))
  ctr2 <- paste("_", ctr2, "_", sep = "", collapse = "|")
  f2 <- dir("../data/GADM", full.names = TRUE)
  f2 <- grep("gadm36", f2, fixed = TRUE, value = TRUE)
  f2 <- grep("_2", f2, fixed = TRUE, value = TRUE)
  f2 <- grep(ctr2, f2, value = TRUE)
  m2 <- lapply(f2, FUN = readRDS)
  m2 <- do.call("rbind", m2)
  crs(m2)
  
  ## Make SpatialPointsDataFrame.
  d$lon2 <- d$lon; d$lat2 <- d$lat
  coordinates(d) <- ~ lon2 + lat2
  crs(d) <- crs(m2)
  
  ## Overlay data with adm2.
  d2 <- over(d, m2)
  d$adm2 <- d2$NAME_2
  d$GID_2 <- d2$GID_2
  rm(d2, m2, f2, ctr2)
  d <- d@data
  gc()
  
  ## Reorder variables in data.frame.
  headers <- c("GID_0", "continent", "GID_1", "GID_2", "pixelid", "lon", "lat", 
               "survey_year2", "cage", "cage.int", "ai", "altitude", 
               "spat.mu", "spat.sigma", "spat.nu", "spat.tau",
               "hb.o.q50.mean", "hb.o.q50.med", "hb.o.q50.sd", "hb.o.q50.ci025", "hb.o.q50.ci975",
               "hb.o.q05.mean",  "hb.o.q95.mean",  
               "an.o.mean", "an.o.med", "an.o.sd", "an.o.ci025", "an.o.ci975",
               "an.o.mld.mean", "an.o.mld.med", "an.o.mld.sd", "an.o.mld.ci025", "an.o.mld.ci975",
               "an.o.mod.mean", "an.o.mod.med", "an.o.mod.sd", "an.o.mod.ci025", "an.o.mod.ci975",
               "an.o.sev.mean", "an.o.sev.med", "an.o.sev.sd", "an.o.sev.ci025", "an.o.sev.ci975",
               "hb.b.q50.mean", "hb.b.q50.med", "hb.b.q50.sd", "hb.b.q50.ci025", "hb.b.q50.ci975",
               "hb.b.q05.mean", "hb.b.q95.mean",  
               "an.b.mean", "an.b.med", "an.b.sd", "an.b.ci025", "an.b.ci975",
               "an.b.mld.mean", "an.b.mld.med", "an.b.mld.sd", "an.b.mld.ci025", "an.b.mld.ci975",
               "an.b.mod.mean", "an.b.mod.med", "an.b.mod.sd", "an.b.mod.ci025", "an.b.mod.ci975",
               "an.b.sev.mean", "an.b.sev.med", "an.b.sev.sd", "an.b.sev.ci025", "an.b.sev.ci975",
               "hb.g.q50.mean", "hb.g.q50.med", "hb.g.q50.sd", "hb.g.q50.ci025", "hb.g.q50.ci975",
               "hb.g.q05.mean", "hb.g.q95.mean",  
               "an.g.mean", "an.g.med", "an.g.sd", "an.g.ci025", "an.g.ci975",
               "an.g.mld.mean", "an.g.mld.med", "an.g.mld.sd", "an.g.mld.ci025", "an.g.mld.ci975",
               "an.g.mod.mean", "an.g.mod.med", "an.g.mod.sd", "an.g.mod.ci025", "an.g.mod.ci975",
               "an.g.sev.mean", "an.g.sev.med", "an.g.sev.sd", "an.g.sev.ci025", "an.g.sev.ci975")
  d <- d[, headers]
  print(summary(d))
  
  ## Save data.
  saveRDS(d, paste("./data/pred/d_pxl_age_", SGE_TASK_ID, ".rds", sep = ""))
}

## Warnings.
warnings()
rm(list = ls()) 
gc()
