# Supplementary material for: High-resolution spatial prediction of anemia risk among children aged 6 to 59 months in low- and middle-income countries
Source: Commun Med (Lond). 2025 Mar 4;5:57. doi: 10.1038/s43856-025-00765-2 (PMC11880423; doi:10.1038/s43856-025-00765-2)
Supplement: Supplementary file 10 — Supplementary Software [file 43856_2025_765_MOESM10_ESM.zip › R-scripts_anemia-paper/crps_fin_ssa_SEP3_cv.R]

## ----------  
## ProjectAnaemia: article submitted to communications medicine
## Name script: analysis_hgb_fin_ssa_SEP3_cv.R
## Author: Seiler, Johannes
## Topic: Estimate final model (SEP3) for cross validation leaving out one country at a time.
## Date (last run) : 2024-05-27
## R-Version Cluster: R version 4.2.3
##----------  


## Clean up last session.
Sys.time()
unlink(".RData")
gc()
sessionInfo()


## Set directory.
setwd("/scratch/c4031034/ProjectAnaemia")


## Required packages.
library("nlme")
library("mgcv")
library("coda")
library("colorspace")
library("bamlss")
library("gamlss.dist")
library("bit")
library("scoringRules")
library("raster")
library("sp")
library("rgdal")
library("rgeos")
sessionInfo()


## Functions. 
## Load data and subset to included variables.
vars <- c("dhscc3", "continent", "lon", "lat", "hgb", "ai", "altitude", "bord", "survey_year", "cage",
          "conf25", "conf50", "conf100", "ldistance", "fyvacn", "gender", "gf", "hhs", "higheduyear", "lc12",
          "lgdp", "lttcity", "lttmotor", "lttwalk", "magebirth", "minc12", "ndvi12", "nl20_12", "pre12", "soil2",
          "t2m12", "x", "y")
dtrain <- readRDS(file = "data/dtrain.rds")
dtrain <- subset(dtrain, continent == "ssa")
dtrain <- dtrain[, vars]
dtest <- readRDS(file = "data/dtest.rds")
dtest <- subset(dtest, continent == "ssa")
dtest <- dtest[, vars]
## bind dtest and dtrain and calculate metris on both data. 
dtest <- rbind(dtest, dtrain)
rm(dtrain)
table(dtest$dhscc3)


## Load results. 
b.fin <- readRDS("results/fin_ssa_SEP3_b.rds")


## Countries in ssa.
regCV <- c("AGO", "BDI", "BEN", "BFA", "CIV", "CMR", "COD", "COG", "ETH", "GAB", 
           "GHA", "GIN", "GMB", "KEN", "LBR", "LSO", "MLI", "MOZ", "MWI", "NAM", 
           "NER", "NGA", "RWA", "SEN", "SLE", "SWZ", "TGO", "TZA", "UGA", "ZAF", 
           "ZMB", "ZWE")


## Summary metrics for final and ctr CV models.
aic.fin <- aic.ctr <- dic.fin <- dic.ctr <- crps.fin <- crps.ctr <- mse.fin <- mse.ctr <- waic.fin <- waic.ctr <- list()
for(i in regCV) {
  ptm <- proc.time()
  cat(".. metrics for country", i, "\n", ".. nobs ", nrow(dtest[dtest$dhscc3 == i, ]), "\n")
  b.ctr <- readRDS(paste("results/cv/fin_ssa_ctr_", regCV[regCV == i],"_SEP3_b.rds", sep = ""))
  d <- dtest[dtest$dhscc3 == i, ]
  ## log lik and aic
  s.fin <- samples(b.fin)
  s.fin <- s.fin[, grepl("(?=.*edf)", x = attr(s.fin, which = "dimnames")[2][[1]], perl = TRUE)]
  edf.fin <- sum(colMeans(s.fin[, grepl("(?=.*edf)", x = attr(s.fin, which = "dimnames")[2][[1]], perl = TRUE)]))
  ll.fin <- logLik(b.fin, newdata = d)
  aic.fin[[i]] <- -2 * ll.fin + 2 * (edf.fin)
  s.ctr <- samples(b.ctr)
  s.ctr <- s.ctr[, grepl("(?=.*edf)", x = attr(s.ctr, which = "dimnames")[2][[1]], perl = TRUE)]
  edf.ctr <- sum(colMeans(s.ctr[, grepl("(?=.*edf)", x = attr(s.ctr, which = "dimnames")[2][[1]], perl = TRUE)]))
  ll.ctr <- logLik(b.ctr, newdata = d)
  aic.ctr[[i]] <- -2 * ll.ctr + 2 * (edf.ctr)
  ## mse 
  p.fin <- predict(b.fin, newdata = d, type = "parameter", chunks = 200)
  q50 <- family(b.fin)$q(0.5, p.fin)
  link <- as.character(b.fin$family$links[1])
  mse.fin[[i]] <- mean((d$hgb - q50)^2)
  p.ctr <- predict(b.ctr, newdata = d, type = "parameter", chunks = 200)
  q50 <- family(b.ctr)$q(0.5, p.ctr)
  link <- as.character(b.ctr$family$links[1])
  mse.ctr[[i]] <- mean((d$hgb - q50)^2)
  ## crps
  crps.fin[[i]] <- try(CRPS(b.fin, newdata = d, interval = c(0, Inf), FUN = mean), silent = FALSE)
  crps.ctr[[i]] <- try(CRPS(b.ctr, newdata = d, interval = c(0, Inf), FUN = mean), silent = FALSE)
  ## DIC WAIC
  dic.fin[[i]] <- DIC(b.fin, newdata = d)$DIC
  dic.ctr[[i]] <- DIC(b.ctr, newdata = d)$DIC
  waic.fin[[i]] <- WAIC(b.fin, newdata = d)$WAIC1
  waic.ctr[[i]] <- WAIC(b.ctr, newdata = d)$WAIC1
  ## Print Results
  cat(".. country", i, "\n")
  cat(".. AIC final model", round(aic.fin[[i]], 4), "\n") 
  cat(".. AIC cv model", round(aic.ctr[[i]], 4), "\n") 
  cat(".. DIC final model", round(dic.fin[[i]], 4), "\n")
  cat(".. DIC cv model", round(dic.ctr[[i]], 4), "\n") 
  cat(".. WAIC final model", round(waic.fin[[i]], 4), "\n") 
  cat(".. WAIC cv model", round(waic.ctr[[i]], 4), "\n") 
  cat(".. MSE final model", round(mse.fin[[i]], 4), "\n") 
  cat(".. MSE cv model", round(mse.ctr[[i]], 4), "\n") 
  cat(".. crps final model", round(crps.fin[[i]], 4), "\n") 
  cat(".. crps cv model", round(crps.ctr[[i]], 4), "\n") 
}


## Overview results.
res <- cbind("AICfin" = unlist(aic.fin), "AICctr" = unlist(aic.ctr), 
             "DICfin" = unlist(dic.fin), "DICctr" = unlist(dic.ctr), 
             "WAICfin" = unlist(waic.fin), "WAICctr" = unlist(waic.ctr), 
             "MSEfin" = unlist(mse.fin), "MSEctr" = unlist(mse.ctr), 
             "CRPSfin" = unlist(crps.fin), "CRPSctr" = unlist(crps.ctr)
             )
res <- as.data.frame(res)
res$continent <- unique(dtest$continent)
res$region <- row.names(res)
options(digits = 15)
res$AICfin <- as.numeric(res$AICfin) 
res$AICctr <- as.numeric(res$AICctr) 
res$DICfin <- as.numeric(res$DICfin) 
res$DICctr <- as.numeric(res$DICctr) 
res$WAICfin <- as.numeric(res$WAICfin) 
res$WAICctr <- as.numeric(res$WAICctr) 
res$MSEfin <- as.numeric(res$MSEfin) 
res$MSEctr <- as.numeric(res$MSEctr) 
res$CRPSfin <- as.numeric(res$CRPSfin) 
res$CRPSctr <- as.numeric(res$CRPSctr) 
res$CRPSrel <- (1 - (res$CRPSctr / res$CRPSfin)) * 100
res <- res[order(res$CRPSrel, decreasing = TRUE), ]
print(res)


## Save results of final model and cv models.
saveRDS(res, file = "results/fin_cv_metrics_ssa.rds") 


## Clean up.
gc(verbose = FALSE)
warnings()
rm(list = ls())
