# Supplementary material for: High-resolution spatial prediction of anemia risk among children aged 6 to 59 months in low- and middle-income countries
Source: Commun Med (Lond). 2025 Mar 4;5:57. doi: 10.1038/s43856-025-00765-2 (PMC11880423; doi:10.1038/s43856-025-00765-2)
Supplement: Supplementary file 10 — Supplementary Software [file 43856_2025_765_MOESM10_ESM.zip › R-scripts_anemia-paper/array_job_asia.R]

## ----------  
## ProjectAnaemia: article submitted to communications medicine
## Name script: array_job_asia.R
## Topic: Job script to submit array job for CV (asia) to the HPC infrastructure LEO4 @uibk.
## Date (last run) : 2024-05-24
## R-Version Cluster: R version 4.2.3
##----------  

## Clean up last session.
Sys.time()
unlink(".RData")
gc()

## Define random seed of a single run. 
if (interactive()) {
  SGE_TASK_ID <- 1L
} else {
  SGE_TASK_ID <- as.integer(Sys.getenv("SGE_TASK_ID"))
}
stopifnot(is.integer(SGE_TASK_ID), length(SGE_TASK_ID) == 1L)

## Set directory.
setwd("/scratch/c4031034/ProjectAnaemia")

## Show the current working directory.
cat("My current working directory is", getwd(), ".\n")
cat("\n")

## Create output directory (res_sim) if not existing.
resdir <- "./results"
if (!dir.exists(resdir)) {
  dir.create(resdir)
}

## Regions in asia.
regCV <- c("BGD", "MMR", "NPL", 
           "Andaman and Nicobar",   "Andhra Pradesh",         "Arunachal Pradesh",     "Assam",                
           "Bihar",                 "Chandigarh",            "Chhattisgarh",         
           "Chittagong",            "Dadra and Nagar Haveli", "Daman and Diu",                         
           "Goa",                   "Gujarat",                "Haryana",               "Himachal Pradesh",     
           "Jammu and Kashmir",     "Jharkhand",              "Karnataka",             "Kerala",               
           "Madhya Pradesh",        "Maharashtra",            "Manipur",               "Meghalaya",            
           "Mizoram",               "Nagaland",               "NCT of Delhi",          "Odisha",               
           "Puducherry",            "Punjab",                 "Rajasthan",             "Sikkim",               
           "Tamil Nadu",            "Telangana",              "Tripura",               "Uttar Pradesh",        
           "Uttarakhand",           "West Bengal")

## Run simulation and check if not already existing.
cat("Working on cross validation leaving out region", regCV[SGE_TASK_ID], "\n\n")
## Load analysis_hgb_fin_asia_TBA_cv.R
source("prg_R/analysis_hgb_fin_asia_ST3_cv.R")

## Summary.
ls()

## Clean up.
gc(verbose = FALSE)
warnings()
rm(list = ls())
