# Supplementary material for: High-resolution spatial prediction of anemia risk among children aged 6 to 59 months in low- and middle-income countries
Source: Commun Med (Lond). 2025 Mar 4;5:57. doi: 10.1038/s43856-025-00765-2 (PMC11880423; doi:10.1038/s43856-025-00765-2)
Supplement: Supplementary file 10 — Supplementary Software [file 43856_2025_765_MOESM10_ESM.zip › R-scripts_anemia-paper/analysis_hgb_int.R]

## ----------  
## ProjectAnaemia: article submitted to communications medicine
## Name script: analysis_hgb_int.R
## Author: Seiler, Johannes
## Topic: Estimate intercept models for anaemia paper.
## Date (last run) : 2024-05-13
## R-Version Cluster: R version 4.2.3 
##----------  

## Set up parallel environment.
Sys.getenv("NSLOTS")
slots <- (as.integer(Sys.getenv("NSLOTS")) - 1)

## Clean up last session.
system(" rm -rf ff_data_bamlss")
unlink(".RData")
gc()
sessionInfo()

## Set directory. 
setwd("/scratch/c4031034/ProjectAnaemia")

## Required packages.
library("nlme")
library("mgcv")
library("coda")
library("colorspace")
library("bamlss")
library("gamlss.dist")
library("bit")
library("ff")
library("parallel")
library("scoringRules")
sessionInfo()

## Functions. 
# PNGs.
epng <- function(file, height = 8, width = 10, res = 300, bg = "white") {
  png(file, height = height, width = width,
      units = "in", res = res, bg = bg)
}

## Load data and subset to included variables. 
vars <- c("dhscc3", "continent", "lon", "lat", "hgb", "ai", "altitude", "bord", "survey_year", "cage", 
          "conf25", "conf50", "conf100", "ldistance", "fyvacn", "gender", "gf", "hhs", "higheduyear", "lc12", 
          "lgdp", "lttcity", "lttmotor", "lttwalk", "magebirth", "minc12", "ndvi12", "nl20_12", "pre12", "soil2", 
          "t2m12", "x", "y")
dtrain <- readRDS(file = "data/dtrain.rds")
dtrain <- dtrain[, vars]
table(dtrain$continent)
summary(dtrain)
str(dtrain)
dtest <- readRDS(file = "data/dtest.rds")
dtest <- dtest[, vars]
table(dtest$continent)
summary(dtest)
str(dtest)
continent <- c("asia", "mdg", "ssa")

## Model distribution.
dists <- gamlss_distributions(type = "continuous")

## Batch size.
btch <- readRDS(file = "data/btch.rds") 
## Important: fails with subset of data as IDs misaligned!

## Formula.
f <- list(
  hgb ~ 1)
print(f)

## Intercept models for continuous distributions.
aic.is <- aic.oos <- b <- crps <- edf <- ll.is <- ll.oos <- mse <- sm <- list()
for(i in continent){
  for(j in names(dists)) {
    cat(".. region", i, ".. distribution", j, "\n", ".. nobs ", nrow(dtrain[dtrain$continent == i, ]), "\n")
    set.seed(8191)
    b[[i]][[j]] <- try(bamlss(f, dtrain[dtrain$continent == i, ], family = dists[[j]], light = TRUE, 
                              sampler = FALSE, optimizer = opt_bbfitp, batch_ids = btch[[i]][1:1000],  
                              nu = 1, aic = TRUE, eps_loglik = -Inf, slice = TRUE, K = 2), 
                       silent = FALSE)
    if(!inherits(b[[i]][[j]], "try-error")) {
      sm[[i]][[j]] <- summary(b[[i]][[j]])
      edf[[i]][[j]] <- length(formals(dists[[j]])) 
      p.is <- predict(b[[i]][[j]], newdata = dtrain[dtrain$continent == i, ], type = "parameter", FUN = mean, burnin = 500)
      ll.is[[i]][[j]] <- family(b[[i]][[j]])$loglik(dtrain[dtrain$continent == i, ]$hgb, p.is)
      aic.is[[i]][[j]] <- - 2*ll.is[[i]][[j]] + 2 * edf[[i]][[j]]
      p.oos <- predict(b[[i]][[j]], newdata = dtest[dtest$continent == i, ], intercept = TRUE, type = "parameter", burnin = 500)
      ll.oos[[i]][[j]] <- family(b[[i]][[j]])$loglik(dtest[dtest$continent == i, ]$hgb, p.oos)
      aic.oos[[i]][[j]] <- - 2*ll.oos[[i]][[j]] + 2 * edf[[i]][[j]] 
      p <- predict(b[[i]][[j]],  newdata = dtest[dtest$continent == i, ], intercept = TRUE, type = "parameter", burnin = 500)
      q50 <- try(family(b[[i]][[j]])$q(0.5, p), silent = FALSE)
        if(inherits(q50, "try-error")) {
          q50 <- mean(p)
        }
      crps[[i]][[j]] <- try(CRPS(b[[i]][[j]], newdata = dtest[dtest$continent == i, ], interval = c(0, Inf), FUN = mean, burnin = 500), silent = FALSE)  
      link <- as.character(family(b[[i]][[j]])$links[1])
      mse[[i]][[j]] <- mean((dtest[dtest$continent == i, ]$hgb - q50)^2)
      print(coef(b[[i]][[j]]))
    } else {
      sm[[i]][[j]] <- NA
      edf[[i]][[j]] <- NA
      ll.is[[i]][[j]] <- NA
      aic.is[[i]][[j]] <- NA
      ll.oos[[i]][[j]] <- NA
      aic.oos[[i]][[j]] <- NA
      crps[[i]][[j]] <- NA
      mse[[i]][[j]] <- NA
    }
    cat(".. region", i, ".. distribution", j, "\n"); print(aic.is[[i]][[j]]); print(aic.oos[[i]][[j]]); print(mse[[i]][[j]]); print(crps[[i]][[j]])
  }
}

## Overview results.
res <- list()
for(i in continent){
  res[[i]] <- cbind("logLikis" = unlist(ll.is[[i]]), "logLikoos" = unlist(ll.oos[[i]]), "AICis" = unlist(aic.is[[i]]), "AICoos" = unlist(aic.oos[[i]]), "MSE" = unlist(mse[[i]]), "CRPS" = unlist(crps[[i]]))
  res[[i]] <- as.data.frame(res[[i]])
  res[[i]]$dist <- rownames(res[[i]])
  res[[i]]$continent <- i
  options(digits = 15)
  res[[i]]$AICis <- as.numeric(res[[i]]$AICis) 
  res[[i]]$AICoos <- as.numeric(res[[i]]$AICoos) 
  res[[i]]$logLikis <- as.numeric(res[[i]]$logLikis) 
  res[[i]]$logLikoos <- as.numeric(res[[i]]$logLikoos) 
  res[[i]]$MSE <- as.numeric(res[[i]]$MSE) 
  res[[i]]$CRPS <- as.numeric(res[[i]]$CRPS) 
  res[[i]] <- res[[i]][complete.cases(res[[i]]), ]
  res[[i]] <- res[[i]][res[[i]]$logLikoos < -100, ]
}
res <- Reduce(function(x, y) merge(x, y, all = TRUE), res)
res <- res[order(res$CRPS, decreasing = FALSE), ]
res <- res[order(res$continent), ]
print(res)

## Save results.
saveRDS(res, file = "results/int_res.rds")

## Reduce number of models to 'best' models.
## asia: NO, EGB2, SEP3 + JSU, ST3, ST5
## ssa:  NO, EGB2, SEP3 + SHASHo, SHASHo2, ST5
## mdg:  NO, EGB2, SEP3 + BCCG, BCT, ST5
b1 <- n_fam <- list()
b1[["asia"]] <- list(b[["asia"]]$ST5, b[["asia"]]$ST3,   b[["asia"]]$JSU,    b[["asia"]]$EGB2, b[["asia"]]$SEP3, b[["asia"]]$NO)
b1[["ssa"]]  <- list(b[["ssa"]]$ST5,  b[["ssa"]]$SHASHo, b[["ssa"]]$SHASHo2, b[["ssa"]]$EGB2,  b[["ssa"]]$SEP3,  b[["ssa"]]$NO)
b1[["mdg"]]  <- list(b[["mdg"]]$BCCG, b[["mdg"]]$BCT,    b[["mdg"]]$ST5,     b[["mdg"]]$EGB2,  b[["mdg"]]$SEP3,  b[["mdg"]]$NO)
n_fam[["asia"]] <- names(b1[["asia"]]) <- c("ST5", "ST3", "JSU", "EGB2", "SEP3", "NO")
n_fam[["ssa"]]  <- names(b1[["ssa"]])  <- c("ST5", "SHASHo", "SHASHo2", "EGB2", "SEP3", "NO")
n_fam[["mdg"]]  <- names(b1[["mdg"]])  <- c("BCCG", "BCT", "ST5", "EGB2", "SEP3", "NO")

## Save Models.
names(b1); names(b1[[1]]); names(b1[[2]]); names(b1[[3]])
print(object.size(b1), units = "MB", standard = "SI")
saveRDS(b1, file = "results/int_b.rds")

## PIT and residuals histogram.
e <- fam <- p <- pit <- list()
for(i in continent){
  for(j in 1:length(b1[[i]])){
    e[[i]][[j]] <- residuals(b1[[i]][[j]], "quantile", newdata = dtest[dtest$continent == i, ])
    fam[[i]][[j]] <- family(b1[[i]][[j]])
    p[[i]][[j]] <- predict(b1[[i]][[j]], newdata = dtest[dtest$continent == i, ], type = "parameter")
    pit[[i]][[j]] <- fam[[i]][[j]]$p(dtest[dtest$continent == i, ]$hgb, p[[i]][[j]])
  }
}

## QQ-plot quantile residuals.
for(i in continent){
  for(j in 1:length(n_fam[[i]])) {
    epng(paste(file = "plot/int_", i, "_qq_resid_", n_fam[[i]][j], ".png", sep = ""))
    plot(e[[i]][[j]], which = "qq-resid", main = "Randomized quantile residuals")
    box(lty = "solid", col = "black", lwd = 1.50)
    invisible(dev.off())
  }
}

## Hist quantile residuals.
for(i in continent){
  for(j in 1:length(n_fam[[i]])) {
    epng(paste(file = "plot/int_", i, "_hist_resid_", n_fam[[i]][j], ".png", sep = ""))
    plot(e[[i]][[j]], which = "hist-resid", main = "Histogram and density")
    box(lty = "solid", col = "black", lwd = 1.50)
    invisible(dev.off())
  }
}

## Worm plot.
for(i in continent){
  for(j in 1:length(n_fam[[i]])) {
    epng(paste(file = "plot/int_", i, "_worm_resid_", n_fam[[i]][j], ".png", sep = ""))
    plot(e[[i]][[j]], which = "wp", main = "Worm plot")
    box(lty = "solid", col = "black", lwd = 1.50)
    invisible(dev.off())
  }
}

## Probability integral transform integral.
for(i in continent){
  for(j in 1:length(n_fam[[i]])) {
    epng(paste(file = "plot/int_", i, "_pit_", n_fam[[i]][j], ".png", sep = ""))
    hist(pit[[i]][[j]], freq = FALSE, breaks = 10, main = "PIT histogram", xlab = "PIT")
    abline(h = 1.0, lwd = 2.0, lty = 3)
    box(lty = "solid", col = "black", lwd = 1.50)
    invisible(dev.off())
  }
}

## Clean up.
gc(verbose = FALSE)
warnings()
rm(list = ls())
