# Supplementary material for: High-resolution spatial prediction of anemia risk among children aged 6 to 59 months in low- and middle-income countries
Source: Commun Med (Lond). 2025 Mar 4;5:57. doi: 10.1038/s43856-025-00765-2 (PMC11880423; doi:10.1038/s43856-025-00765-2)
Supplement: Supplementary file 10 — Supplementary Software [file 43856_2025_765_MOESM10_ESM.zip › R-scripts_anemia-paper/crps_fin_asia_ST3_cv.R]

## ----------  
## ProjectAnaemia: article submitted to communications medicine
## Name script: analysis_hgb_fin_asia_ST3_cv.R
## Author: Seiler, Johannes
## Topic: Estimate final model (ST3) for cross validation leaving out one country at a time.
## Date (last run) : 2024-05-27
## R-Version Cluster: R version 4.2.3
##----------  


## Clean up last session.
Sys.time()
unlink(".RData")
gc()
sessionInfo()


## Set directory.
setwd("/scratch/c4031034/ProjectAnaemia")


## Required packages.
library("nlme")
library("mgcv")
library("coda")
library("colorspace")
library("bamlss")
library("gamlss.dist")
library("bit")
library("scoringRules")
library("raster")
library("sp")
library("rgdal")
library("rgeos")
sessionInfo()


## Load map for overlay and extracting points. 
ctr1 <- paste("_", c("BGD", "IND", "MMR", "NPL"), "_", sep = "", collapse = "|")
f1 <- dir("../data/GADM", full.names = TRUE)
f1 <- grep("gadm36", f1, fixed = TRUE, value = TRUE)
f1 <- grep("_1", f1, fixed = TRUE, value = TRUE)
f1 <- grep(ctr1, f1, value = TRUE)
m <- lapply(f1, FUN = readRDS)
m <- do.call("rbind", m)
crs(m)
ctr <- c("BGD", "MMR", "NPL")
regCV <- c("BGD", "MMR", "NPL", 
           "Andaman and Nicobar",   "Andhra Pradesh",         "Arunachal Pradesh",     "Assam",                
           "Bihar",                 "Chandigarh",            "Chhattisgarh",         
           "Chittagong",            "Dadra and Nagar Haveli", "Daman and Diu",                         
           "Goa",                   "Gujarat",                "Haryana",               "Himachal Pradesh",     
           "Jammu and Kashmir",     "Jharkhand",              "Karnataka",             "Kerala",               
           "Madhya Pradesh",        "Maharashtra",            "Manipur",               "Meghalaya",            
           "Mizoram",               "Nagaland",               "NCT of Delhi",          "Odisha",               
           "Puducherry",            
           "Punjab",                 "Rajasthan",             "Sikkim",               
           "Tamil Nadu",            "Telangana",              "Tripura",               "Uttar Pradesh",        
           "Uttarakhand",           "West Bengal")
rm(ctr1, f1)


## Functions. 
## Load data and subset to included variables.
vars <- c("dhscc3", "continent", "lon", "lat", "hgb", "ai", "altitude", "bord", "survey_year", "cage",
          "conf25", "conf50", "conf100", "ldistance", "fyvacn", "gender", "gf", "hhs", "higheduyear", "lc12",
          "lgdp", "lttcity", "lttmotor", "lttwalk", "magebirth", "minc12", "ndvi12", "nl20_12", "pre12", "soil2",
          "t2m12", "x", "y")
## dtrain
dtrain <- readRDS(file = "data/dtrain.rds")
dtrain <- subset(dtrain, continent == "asia")
dtrain <- dtrain[, vars]
## Overlay
dtrain$lon2 <- dtrain$lon; dtrain$lat2 <- dtrain$lat
coordinates(dtrain) <- ~ lon2 + lat2
crs(dtrain) <- crs(m)
d <- over(dtrain, m)
dtrain$adm1 <- d$NAME_1
dtrain$GID_1 <- d$GID_1
## correct that for one PSU map not precise enough
dtrain$adm1 <- ifelse(is.na(dtrain$adm1), "MMR", dtrain$adm1)
dtrain$GID_1 <- ifelse(is.na(dtrain$GID_1), "MMR", dtrain$GID_1)
dtrain <- dtrain@data
gc()
##Subset
table(dtrain$adm1, useNA = "always")
table(dtrain$dhscc3, useNA = "always")
nrow(dtrain)
table(dtrain$adm1, useNA = "always")
table(dtrain$dhscc3, useNA = "always")
nrow(dtrain)
## dtest
dtest <- readRDS(file = "data/dtest.rds")
dtest <- subset(dtest, continent == "asia")
dtest <- dtest[, vars]
## Overlay
dtest$lon2 <- dtest$lon; dtest$lat2 <- dtest$lat
coordinates(dtest) <- ~ lon2 + lat2
crs(dtest) <- crs(m)
d <- over(dtest, m)
dtest$adm1 <- d$NAME_1
dtest$GID_1 <- d$GID_1
rm(d, m)
dtest <- dtest@data
gc()
## bind dtest and dtrain and calculate metric on both data. 
dtest <- rbind(dtest, dtrain)
rm(dtrain, check, ctr, vars)
table(dtest$adm1, useNA = "always")
dtest <- na.omit(dtest)
table(dtest$adm1, useNA = "always")
dtest$regCV <- ifelse(dtest$dhscc3 %in% c("BGD", "MMR", "NPL"), as.character(dtest$dhscc3), dtest$adm1)
dtest <- subset(dtest, !(regCV %in% c("Central", "East", "West")))


## Load results. 
b.fin <- readRDS("results/fin_asia_ST3_b.rds")


## Summary metrics for final and ctr CV models.
regCV <- c("BGD", "MMR", "NPL", 
           "Andaman and Nicobar",   "Andhra Pradesh",         "Arunachal Pradesh",     "Assam",                
           "Bihar",                 "Chandigarh",            "Chhattisgarh",         
           "Chittagong",            "Dadra and Nagar Haveli", "Daman and Diu",                         
           "Goa",                   "Gujarat",                "Haryana",               "Himachal Pradesh",     
           "Jammu and Kashmir",     "Jharkhand",              "Karnataka",             "Kerala",               
           "Madhya Pradesh",        "Maharashtra",            "Manipur",               "Meghalaya",            
           "Mizoram",               "Nagaland",               "NCT of Delhi",          "Odisha",               
           "Puducherry",            
           "Punjab",                 "Rajasthan",             "Sikkim",               
           "Tamil Nadu",            "Telangana",              "Tripura",               "Uttar Pradesh",        
           "Uttarakhand",           "West Bengal")


aic.fin <- aic.ctr <- dic.fin <- dic.ctr <- crps.fin <- crps.ctr <- mse.fin <- mse.ctr <- waic.fin <- waic.ctr <- list()
for(i in regCV) {
  ptm <- proc.time()
  cat(".. metrics for country", i, "\n", ".. nobs ", nrow(dtest[dtest$regCV == i, ]), "\n")
  b.ctr <- readRDS(paste("results/cv/fin_asia_ctr_", regCV[regCV == i],"_ST3_b.rds", sep = ""))
  d <- dtest[dtest$regCV == i, ]
  ## log lik and aic
  s.fin <- samples(b.fin)
  s.fin <- s.fin[, grepl("(?=.*edf)", x = attr(s.fin, which = "dimnames")[2][[1]], perl = TRUE)]
  edf.fin <- sum(colMeans(s.fin[, grepl("(?=.*edf)", x = attr(s.fin, which = "dimnames")[2][[1]], perl = TRUE)]))
  ll.fin <- logLik(b.fin, newdata = d)
  aic.fin[[i]] <- -2 * ll.fin + 2 * (edf.fin)
  s.ctr <- samples(b.ctr)
  s.ctr <- s.ctr[, grepl("(?=.*edf)", x = attr(s.ctr, which = "dimnames")[2][[1]], perl = TRUE)]
  edf.ctr <- sum(colMeans(s.ctr[, grepl("(?=.*edf)", x = attr(s.ctr, which = "dimnames")[2][[1]], perl = TRUE)]))
  ll.ctr <- logLik(b.ctr, newdata = d)
  aic.ctr[[i]] <- -2 * ll.ctr + 2 * (edf.ctr)
  ## mse 
  p.fin <- predict(b.fin, newdata = d, type = "parameter", chunks = 200)
  q50 <- family(b.fin)$q(0.5, p.fin)
  link <- as.character(b.fin$family$links[1])
  mse.fin[[i]] <- mean((d$hgb - q50)^2)
  p.ctr <- predict(b.ctr, newdata = d, type = "parameter", chunks = 200)
  q50 <- family(b.ctr)$q(0.5, p.ctr)
  link <- as.character(b.ctr$family$links[1])
  mse.ctr[[i]] <- mean((d$hgb - q50)^2)
  ## crps
  crps.fin[[i]] <- try(CRPS(b.fin, newdata = d, interval = c(0, Inf), FUN = mean), silent = FALSE)
  crps.ctr[[i]] <- try(CRPS(b.ctr, newdata = d, interval = c(0, Inf), FUN = mean), silent = FALSE)
  ## DIC WAIC
  dic.fin[[i]] <- DIC(b.fin, newdata = d)$DIC
  dic.ctr[[i]] <- DIC(b.ctr, newdata = d)$DIC
  waic.fin[[i]] <- WAIC(b.fin, newdata = d)$WAIC1
  waic.ctr[[i]] <- WAIC(b.ctr, newdata = d)$WAIC1
  ## Print Results
  cat(".. country", i, "\n")
  cat(".. AIC final model", round(aic.fin[[i]], 4), "\n") 
  cat(".. AIC cv model", round(aic.ctr[[i]], 4), "\n") 
  cat(".. DIC final model", round(dic.fin[[i]], 4), "\n")
  cat(".. DIC cv model", round(dic.ctr[[i]], 4), "\n") 
  cat(".. WAIC final model", round(waic.fin[[i]], 4), "\n") 
  cat(".. WAIC cv model", round(waic.ctr[[i]], 4), "\n") 
  cat(".. MSE final model", round(mse.fin[[i]], 4), "\n") 
  cat(".. MSE cv model", round(mse.ctr[[i]], 4), "\n") 
  cat(".. crps final model", round(crps.fin[[i]], 4), "\n") 
  cat(".. crps cv model", round(crps.ctr[[i]], 4), "\n") 
}


## Overview results.
res <- cbind("AICfin" = unlist(aic.fin), "AICctr" = unlist(aic.ctr), 
             "DICfin" = unlist(dic.fin), "DICctr" = unlist(dic.ctr), 
             "WAICfin" = unlist(waic.fin), "WAICctr" = unlist(waic.ctr), 
             "MSEfin" = unlist(mse.fin), "MSEctr" = unlist(mse.ctr), 
             "CRPSfin" = unlist(crps.fin), "CRPSctr" = unlist(crps.ctr)
             )
res <- as.data.frame(res)
res$continent <- unique(dtest$continent)
res$region <- row.names(res)
options(digits = 15)
res$AICfin <- as.numeric(res$AICfin) 
res$AICctr <- as.numeric(res$AICctr) 
res$DICfin <- as.numeric(res$DICfin) 
res$DICctr <- as.numeric(res$DICctr) 
res$WAICfin <- as.numeric(res$WAICfin) 
res$WAICctr <- as.numeric(res$WAICctr) 
res$MSEfin <- as.numeric(res$MSEfin) 
res$MSEctr <- as.numeric(res$MSEctr) 
res$CRPSfin <- as.numeric(res$CRPSfin) 
res$CRPSctr <- as.numeric(res$CRPSctr) 
res$CRPSrel <- (1 - (res$CRPSctr / res$CRPSfin)) * 100
res <- res[order(res$CRPSrel, decreasing = TRUE), ]
print(res)


## Save results of final model and cv models.
saveRDS(res, file = "results/fin_cv_metrics_asia.rds") 


## Clean up.
gc(verbose = FALSE)
warnings()
rm(list = ls())
