# Supplementary material for: High-resolution spatial prediction of anemia risk among children aged 6 to 59 months in low- and middle-income countries
Source: Commun Med (Lond). 2025 Mar 4;5:57. doi: 10.1038/s43856-025-00765-2 (PMC11880423; doi:10.1038/s43856-025-00765-2)
Supplement: Supplementary file 10 — Supplementary Software [file 43856_2025_765_MOESM10_ESM.zip › R-scripts_anemia-paper/analysis_hgb_dat.R]

## ----------  
## ProjectAnaemia: article submitted to communications medicine
## Name script: analysis_hgb_dat.R
## Author: Seiler, Johannes
## Topic: Prepare dtrain and dtest for anaemia paper.
## Date (last run) : 2024-05-13
## R-Version Cluster: R version 4.2.3 
##----------  

## Set up parallel environment.
Sys.getenv("NSLOTS")
slots <- (as.integer(Sys.getenv("NSLOTS")) - 1)

## Clean up last session.
system(" rm -rf ff_data_bamlss")
unlink(".RData")
gc()
sessionInfo()

## Set directory. 
setwd("/scratch/c4031034/ProjectAnaemia/")

## Required packages.
library("nlme")
library("mgcv")
library("codetools")
library("sp")
library("rgeos")
rgdal::set_thin_PROJ6_warnings(TRUE)
library("rgdal")
library("raster")
library("dismo")
library("sf")
library("smoothr")
library("pillar")
library("backports")
library("broom")
library("parallel")
library("deldir")
sessionInfo()

## Functions. 
# PNGs.
epng <- function(file, height = 8, width = 10, res = 300, bg = "white") {
  png(file, height = height, width = width,
      units = "in", res = res, bg = bg)
}
## Normalize between 0 and 1
minmax <- function(x, ...) {
  x <- (x - min(x, na.rm = TRUE)) / (max(x, na.rm = TRUE) - min(x, na.rm = TRUE))
  return(x)
}

## Set CRS.
crs_longlat <- st_crs(4326)
crs_longlat <- crs_longlat$proj4string
print(crs_longlat)
crs_eqc <- st_crs(4087)
crs_eqc <- crs_eqc$proj4string
print(crs_eqc)

## Data.
d <- readRDS("../data/DHS/dDHS_final.rds")
## necessary as malaria incidence only available till 2020 + landcover not available before 2000
d <- subset(d, !(survey_year == 2021 & dhscc3 %in% c("MDG", "SEN")))
## LSO malaria free https://www.unhcr.org/4afac5629.pdf
d$minc12 <- ifelse(d$dhscc3 == "LSO", 0, d$minc12)
d$minc59p <- ifelse(d$dhscc3 == "LSO", 0, d$minc59p)

## Subset data.
## https://dhsprogram.com/data/Guide-to-DHS-Statistics/Anemia_Status.htm 
## cage >= 6 for anaemia status. 
drop <- c("Egypt, Arab Rep.", "Morocco")  
d <- subset(d, !(country_name %in% drop))
d <- subset(d, !(lat < 0.5 & lat > -0.5 & lon < 0.5 & lon > -0.5) & 
              (ai >= -4) & (ai <= 4) & (hhs <= 25) & (cage >= 6) &
              (bord <= 15) & (magebirth >= 12) & (magebirth <= 51) & continent %in% c("ssa", "asia") &
              !(dhscc3 %in% c("COM", "IDN", "KAZ", "KGZ", "KHM", "PHL", "PNG", "STP", "TJK", "TLS", "UZB", "VNM")))
ctr <- ccodes()
ctr <- ctr[ctr$UNREGION1 == "Southern Asia" | ctr$UNREGION2 == "Africa" | ctr$ISO3 == "MMR", ]
ctr <- ctr[ctr$UNREGION1 != "Northern Africa", ]
ctr <- ctr[!(ctr$ISO3 %in% c("CPV", "IOT", "IRN", "LKA", "MDV", "MUS", "MYT", "REU", "SHN", "STP", "SYC")), ]
ctr <- ctr[complete.cases(ctr$NAME), ]
ctr2 <- sort(ctr$ISO3)
ctr <- sort(unique(d$dhscc3))
region <- c("asia", "mdg", "ssa")

vars <- c("dhscc3", "region_3", "dhsid", "continent", "sw", "hgb", "hgbun", "anemia", "gender", "ai", 
          "bord", "byear", "cage", "fyvacn", "gdp", "hhs", "higheduyear", "magebirth", "survey_year", "impGPS", 
          "lon", "lat", "altitude", "distance", "nl12", "nl59p", "nl20_12", "nl20_59p", "minc12", 
          "minc59p", "ndvi59p", "ndvi12", "ndvi6", "t2m59p", "t2m12", "t2m6", "pre59p", "pre12", "pre6", 
          "soil", "lc12", "lc59p", "ttcity", "ttmotor", "ttwalk", "conf25", "conf50", "conf100")

## Data manipulation.
d <- d[, vars]
d <- d[complete.cases(d), ]
d <- subset(d, hgb >= 4 & hgb <= 18)
summary(d)
d$mdg <- with(d, ifelse(continent == "ssa" & dhscc3 == "MDG", 1, 
                 ifelse(continent == "asia", 0, -1)))
d$asia <- with(d, ifelse(continent == "asia", 1, 
                  ifelse(continent == "ssa" & dhscc3 == "MDG", 0, -1)))
d$continent <- with(d, ifelse(dhscc3 == "MDG", "mdg", continent))
d$mdg2 <- with(d, ifelse(mdg == 1, 1, 0))
d$asia2 <- with(d, ifelse(asia == 1, 1, 0))
d$ssa2 <- with(d, ifelse(mdg == -1, 1, 0))
d$region_adm1 <- with(d, region_3); d$region_3 <- NULL
## stunting, wasting, underweight omitted as sample is reduced by about 150,000 -> omitted.
## Vitamin A and cbweight many missings -> omitted.
## https://bayesr.r-forge.r-project.org/articles/jm.html
## "AFG" "AGO" "BDI" "BEN" "BFA" "BGD" "BTN" "BWA" "CAF" "CIV" "CMR" "COD" "COG" "DJI" "ERI" "ETH" "GAB" "GHA" "GIN" "GMB"
## "GNB" "GNQ" "IND" "KEN" "LBR" "LSO" "MDG" "MLI" "MMR" "MOZ" "MRT" "MWI" "NAM" "NER" "NGA" "NPL" "PAK" "RWA" "SEN" "SLE"
## "SOM" "SSD" "SWZ" "TCD" "TGO" "TZA" "UGA" "ZAF" "ZMB" "ZWE"
d$anemia <- factor(d$anemia, levels = c("mild", "moderate", "severe", "not anemic"), 
                             labels = c("mild", "moderate", "severe", "not anemic"))
d$gender <- factor(d$gender, levels = c("male", "female"), 
                   labels = c("male", "female"))
lc <- c("Water Bodies", "Evergreen Needleleaf Forests", "Evergreen Broadleaf Forests", "Deciduous Needleleaf Forests", "Deciduous Broadleaf Forests",
        "Mixed Forests", "Closed Shrublands", "Open Shrublands", "Woody Savannas", "Savannas",
        "Grasslands", "Permanent Wetlands", "Croplands", "Urban and Built-up Lands", "Cropland/Natural Vegetation Mosaics", 
        "Permanent Snow and Ice", "Barren")
d$lc12 <- factor(d$lc12, levels = lc, 
                         labels = lc)
d$lc59p <- factor(d$lc59p, levels = lc, 
                           labels = lc)
ctr <- c("AFG", "AGO", "BDI", "BEN", "BFA", "BGD", "BTN", "BWA", "CAF", "CIV", 
         "CMR", "COD", "COG", "DJI", "ERI", "ETH", "GAB", "GHA", "GIN", "GMB",
         "GNB", "GNQ", "IND", "KEN", "LBR", "LSO", "MDG", "MLI", "MMR", "MOZ", 
         "MRT", "MWI", "NAM", "NER", "NGA", "NPL", "PAK", "RWA", "SEN", "SLE",
         "SOM", "SSD", "SWZ", "TCD", "TGO", "TZA", "UGA", "ZAF", "ZMB", "ZWE")
d$dhscc3 <- factor(d$dhscc3, levels = ctr, 
                             labels = ctr)
d$gf <- ifelse(d$gender == "male", -1, 1)
d$gf2 <- ifelse(d$gender == "male", 0, 1)
d$lgdp <- (log(d$gdp))
d$ldistance <- (log(1 + d$distance))
d$lc12 <- d$lc12
d$lc59p <- d$lc59p
d$nl12 <- d$nl12
d$nl20_12 <- d$nl20_12
d$nl59p <- d$nl59p
d$nl20_59p <- d$nl20_59p
## Calculate traveltime to healthcare facility (ttmotor, ttwalk) and next biggest city (ttcity) in hours.
d$lttmotor <- log(1 + d$ttmotor / 60)
d$lttwalk <- log(1 + d$ttwalk / 60)
d$lttcity <- log(1 + d$ttcity / 60)
## Add conflict dummy, 0 if there have been fewer than six conflicts within buffer in the past. 
d$conf25 <- ifelse(d$conf25 <= 5, "no", 
                   ifelse(is.na(d$conf25), NA, "yes"))
d$conf25 <- factor(d$conf25, levels = c("no", "yes"), 
                   labels = c("no", "yes"))
d$conf50 <- ifelse(d$conf50 <= 5, "no", 
                   ifelse(is.na(d$conf50), NA, "yes"))
d$conf50 <- factor(d$conf50, levels = c("no", "yes"), 
                   labels = c("no", "yes"))
d$conf100 <- ifelse(d$conf100 <= 5, "no", 
                    ifelse(is.na(d$conf100), NA, "yes"))
d$conf100 <- factor(d$conf100, levels = c("no", "yes"), 
                    labels = c("no", "yes"))

## Reduce number of soil types to 5 + "Other". 
x <- t(rbind(round(prop.table(table(d$soil[d$continent=="asia"])), 3),
             round(prop.table(table(d$soil[d$dhscc3=="MDG"])), 3),
             round(prop.table(table(d$soil[d$continent=="ssa"])), 3), 
             round(prop.table(table(d$soil[d$continent=="arabia"])), 3),
             round(prop.table(table(d$soil[d$continent=="europe"])), 3), 
             round(prop.table(table(d$soil[d$continent=="latinamerica"])), 3)
))
t <- round(prop.table(table(d$soil)), 3)
st <- c("Acrisols", "Albeluvisols", "Alisols", "Andosols", "Arenosols", "Calcisols", "Cambisols",   
        "Chernozems", "Cryosols", "Durisols", "Ferralsols", "Fluvisols", "Gleysols", "Gypsisols",  
        "Histosols", "Kastanozems", "Leptosols", "Lixisols", "Luvisols", "Nitisols", "Phaeozems",   
        "Planosols", "Plinthosols", "Podzols", "Regosols", "Solonchaks", "Solonetz", "Stagnosols", 
        "Umbrisols", "Vertisols") 
st_asia <- c("Cambisols", "Vertisols", "Fluvisols", "Luvisols")
st_mdg <- c("Ferralsols", "Cambisols", "Acrisols", "Luvisols")
st_ssa <- c("Acrisols", "Ferralsols", "Arenosols", "Lixisols")
st_arab <- c("Leptosols", "Cambisols", "Regosols", "Calcisols")
st_eu <- c("Cambisols", "Chernozems", "Luvisols", "Albeluvisols")
st_la <- c("Cambisols", "Andosols", "Acrisols", "Luvisols")
d$soil2 <- d$soil
d$soil2 <- as.character(d$soil2)
round(prop.table(table(d$soil2)), 3)
d$soil2 <- with(d, ifelse(continent == "asia" & soil2 %in% st_asia, soil2, 
                   ifelse(continent == "ssa" & soil2 %in% st_ssa, soil2,  
                   ifelse(continent == "arabia" & soil2 %in% st_arab, soil2, 
                   ifelse(continent == "europe" & soil2 %in% st_eu, soil2, 
                   ifelse(continent == "latinamerica"& soil2 %in% st_la, soil2,  
                   ifelse(dhscc3 == "MDG" & soil2 %in% st_mdg, soil2, 
                   ifelse(is.na(soil2), NA, "Other"))))))))
d$soil2 <- factor(d$soil2, levels = c("Acrisols", "Albeluvisols", "Andosols", "Arenosols", "Calcisols", "Cambisols",
                                      "Chernozems", "Ferralsols", "Fluvisols", "Leptosols", "Lixisols",    
                                      "Luvisols", "Other", "Regosols", "Vertisols"))
rm(st, st_asia, st_mdg, st_ssa, st_arab, st_eu, st_la, x, t)

## SpatialPolygon and bnd for soapfilmsmoother.
## https://fromthebottomoftheheap.net/2016/03/27/soap-film-smoothers/
## https://stackoverflow.com/questions/58599838/how-to-set-boundary-condition-in-a-complex-soap-film-gam-smoother
## https://journals.plos.org/plosone/article/file?type=supplementary&id=info:doi/10.1371/journal.pone.0205921.s001
f <- dir("/scratch/c4031034/data/GADM", full.names = TRUE)
f <- grep("gadm36", f, fixed = TRUE, value = TRUE)
f <- grep("_0", f, fixed = TRUE, value = TRUE)
m <- lapply(f, FUN = readRDS)
m <- do.call("rbind", m)
ext <- extent(c(-17.53069, 101.1768, -34.83514, 37.09701))
m_ext_ll <- raster::crop(m, ext)
rm(m, ext, f)
ctr <- paste("_", ctr, "_", sep = "", collapse = "|")
f <- dir("/scratch/c4031034/data/GADM", full.names = TRUE)
f <- grep("gadm36", f, fixed = TRUE, value = TRUE)
f <- grep("_0", f, fixed = TRUE, value = TRUE)
f <- grep(ctr, f, value = TRUE)
m <- lapply(f, FUN = readRDS)
m <- do.call("rbind", m)
map <- m
m <- gUnaryUnion(m)
area_thresh <- units::set_units(5000, km^2)
m <- drop_crumbs(m, threshold = area_thresh)
m <- fill_holes(m, threshold = area_thresh)
## map for prediction
ctr2 <- paste("_", ctr2, "_", sep = "", collapse = "|")
f2 <- dir("/scratch/c4031034/data/GADM", full.names = TRUE)
f2 <- grep("gadm36", f2, fixed = TRUE, value = TRUE)
f2 <- grep("_0", f2, fixed = TRUE, value = TRUE)
f2 <- grep(ctr2, f2, value = TRUE)
m2 <- lapply(f2, FUN = readRDS)
m2 <- do.call("rbind", m2)
m2 <- gUnaryUnion(m2)
area_thresh <- units::set_units(5000, km^2)
m2 <- drop_crumbs(m2, threshold = area_thresh)
m2 <- fill_holes(m2, threshold = area_thresh)

## Load NaturalEarth lakes.
## Load and crop lakes to extent.
l <- readOGR(dsn = "/scratch/c4031034/data/NaturalEarth/ne_10m_lakes/ne_10m_lakes.shp", layer = "ne_10m_lakes")
l <- crop(l, m)
l <- drop_crumbs(l, threshold = area_thresh)
l <- subset(l, select = c("featurecla"))
l <- as(l, "SpatialPolygons")

# Remove small islands from lakes.
area_thresh_lake <- units::set_units(5000, km^2)
l <- fill_holes(l, threshold = area_thresh_lake)

## Set hole status of Lakes.
for (k in 1:length(l)){
  for (i in 1:length(l@polygons[[k]]@Polygons)){
    l@polygons[[k]]@Polygons[[i]]@hole <- ifelse(l@polygons[[k]]@Polygons[[i]]@hole == TRUE, !TRUE,
                                                 ifelse(l@polygons[[k]]@Polygons[[i]]@hole == FALSE, !FALSE, NA))
  }
}
l <- gUnaryUnion(l)
crs(l) <- crs_longlat

## Transform to EPSG:4087 projection
m <- spTransform(m, crs_eqc)
m2 <- spTransform(m2, crs_eqc)
l <- spTransform(l, crs_eqc)
map <- spTransform(map, crs_eqc)
m <- gDifference(m, l)
m2 <- gDifference(m2, l)
object.size(m)
object.size(l)
l <- gBuffer(l, width = 0)
m <- gBuffer(m, width = 0)

## Merge (clip) map and lakes.
m <- erase(m, l)
rgeos::gIsValid(m)
m2 <- erase(m2, l)
rgeos::gIsValid(m2)
m_ll <- spTransform(m, crs_longlat)
m2_ll <- spTransform(m2, crs_longlat)
l_ll <- spTransform(l, crs_longlat)
map_ll <- spTransform(map, crs_longlat)

## Remove observations outside the soap boundary (e.g. on small islands, ...). Can be skipped.
d$x2 <- d$lon; d$y2 <- d$lat
coordinates(d) <- c("x2", "y2")
crs(d) <- crs_longlat
d <- spTransform(d, crs_eqc)
d$x <- d@coords[, 1]; d$y <- d@coords[, 2]
# d <- d[m, ]
d <- as.data.frame(d@data)

## Coordinates.
crds <- tidy(m)
crds <- crds[, c("long", "lat", "piece")]
names(crds) <- c("x", "y", "region")
bound <- split(crds, crds$region)
bound <- lapply(bound, `[`, c(1:2))
nr <- seq(from = 1, to = length(bound), by = 1)
bound <- lapply(nr, function(n) as.list.data.frame(bound[[n]]))

## Knots.
N <- 20
gx <- seq(bbox(m)[1, 1], bbox(m)[1, 2], len = N)
gy <- seq(bbox(m)[2, 1], bbox(m)[2, 2], len = N)
gp <- expand.grid(gx, gy)
names(gp) <- c("x", "y")
knots <- gp[with(gp, inSide(x = x, y = y, bnd = bound)), ]
names(knots) <- c("x", "y")
bound <- lapply(bound, setNames, c("x", "y"))
crunch_man <- c(3, 6, 14, 17, 39, 61, 71, 82, 91, 130) #ssa and asia 25x25
crunch_ind <- sort(c(crunch_man), decreasing = FALSE)
crunch_ind

## bound is a list of n lists (because n sub-polygons), each including 3 elements (lon, lat, and f)
## an element f is set to a vector of zeros to set the boundary condition. 
## Forcing the values at the boundary to be e.g. 0 is not meaningful in this application.
names(knots) <- c("x", "y")
bound <- lapply(bound, setNames, c("x", "y")) 

## Check plot of basis functions. 
epng(file = "plot/map_knots.png")
plot(0, type = "n", axes = TRUE, ann = TRUE, xlab = "m [E]", ylab = "m [N]",
     xlim = c(bbox(m)[1, 1], bbox(m)[1, 2]), ylim = c(bbox(m)[2, 1], bbox(m)[2, 2]))
plot(m, add = TRUE, xlab = "m [E]", ylab = "m [N]", lwd = 0.5) #xlab = "Longitude [deg] ", ylab = "Latitude [deg]")
for(i in 1:length(bound)){
  lines(bound[[i]]$x, bound[[i]]$y)
}
points(d$x, d$y, cex = 0.5, pch = ".", col = "darkgreen")
points(gp, cex = 0.5, pch = 21, col = "black")
points(knots, cex = 1.0, pch = 20, col = "darkred")
points(knots[c(crunch_ind), ], cex = 1.0, pch = 20, col = "darkorange")
text(knots$x, knots$y, labels = 1:length(knots$x), cex = 0.60, c(0, 0), col = "darkblue")
plot(map, add = TRUE)
box(lty = "solid", col = "black", which = "plot", lwd = 1.50)
invisible(dev.off())

## Remove outside knots.
knots <- knots[-crunch_ind, ]

## Calculate weights for sampling based on Thiessen polygons. 
## see a new malaria world map https://doi.org/10.1371/journal.pmed.1000048.sd009.
dssa <- subset(d, d$continent == "ssa" & dhscc3 != "MDG")
dmdg <- subset(d, dhscc3 == "MDG")
dasia <- subset(d, d$continent == "asia")
coPSU <- list("ssa" =  with(data = dssa, aggregate(x = dssa[, c("lon", "lat")],
                                  by = list(dhsid = dhsid, dhscc3 = dhscc3, survey_year = survey_year), 
                                  FUN = mean)), 
              "mdg" =  with(data = dmdg, aggregate(x = dmdg[, c("lon", "lat")],
                                                   by = list(dhsid = dhsid, dhscc3 = dhscc3, survey_year = survey_year), 
                                                   FUN = mean)), 
              "asia" =  with(data = dasia, aggregate(x = dasia[, c("lon", "lat")],
                                                   by = list(dhsid = dhsid, dhscc3 = dhscc3, survey_year = survey_year), 
                                                   FUN = mean))
)
## PSUs: ssa 33186 mdg 1338 asia 52148
lapply(coPSU, nrow)
## spatialpolygonsdataframe
coordinates(coPSU$ssa) <- coPSU$ssa[c("lon", "lat")]
coordinates(coPSU$mdg) <- coPSU$mdg[c("lon", "lat")]
coordinates(coPSU$asia) <- coPSU$asia[c("lon", "lat")]
voronoi_grid <- list("ssa"  = voronoi(coPSU$ssa), 
                     "mdg"  = voronoi(coPSU$mdg),
                     "asia" = voronoi(coPSU$asia))
lapply(voronoi_grid, nrow)
voronoi_grid[["ssa"]]$area <- sqrt(gArea(voronoi_grid[["ssa"]], byid = TRUE)) 
summary(voronoi_grid[["ssa"]]$area)
anyNA(voronoi_grid[["ssa"]]$area)
voronoi_grid[["mdg"]]$area <- sqrt(gArea(voronoi_grid[["mdg"]], byid = TRUE))   
summary(voronoi_grid[["mdg"]]$area)
anyNA(voronoi_grid$mdg$area)
voronoi_grid[["asia"]]$area <- sqrt(gArea(voronoi_grid[["asia"]], byid = TRUE)) 
summary(voronoi_grid[["asia"]]$area)
anyNA(voronoi_grid[["asia"]]$area)
##
coPSU[["ssa"]] <- coPSU[["ssa"]]@data
coPSU[["mdg"]] <- coPSU[["mdg"]]@data
coPSU[["asia"]] <- coPSU[["asia"]]@data
voronoi_grid[["ssa"]] <- voronoi_grid[["ssa"]]@data
voronoi_grid[["mdg"]] <- voronoi_grid[["mdg"]]@data
voronoi_grid[["asia"]] <- voronoi_grid[["asia"]]@data
voronoi_grid[["ssa"]] <- merge(voronoi_grid[["ssa"]], coPSU[["ssa"]], by = c("dhsid", "dhscc3", "survey_year", "lon", "lat"), all = TRUE)
voronoi_grid[["ssa"]]$area <- ifelse(is.na(voronoi_grid[["ssa"]]$area), min(voronoi_grid[["ssa"]]$area, na.rm = TRUE), voronoi_grid[["ssa"]]$area)
## split in dtrain and dtest 
set.seed(8191)
trainID = list("ssa" = sample(nrow(voronoi_grid[["ssa"]]), floor(0.8 * nrow(voronoi_grid[["ssa"]])), replace = FALSE, 
                              prob = voronoi_grid[["ssa"]]$area), 
               "mdg" = sample(nrow(voronoi_grid[["mdg"]]), floor(0.8 * nrow(voronoi_grid[["mdg"]])), replace = FALSE, 
                              prob = voronoi_grid[["mdg"]]$area), 
               "asia" = sample(nrow(voronoi_grid[["asia"]]), floor(0.8 * nrow(voronoi_grid[["asia"]])), replace = FALSE, 
                              prob = voronoi_grid[["asia"]]$area)
               )
voronoi_grid[["ssa"]]$trainID <- ifelse(row.names(voronoi_grid[["ssa"]]) %in% trainID[["ssa"]], 1, 0)
proportions(table(voronoi_grid[["ssa"]]$trainID, useNA = "always"))
voronoi_grid[["mdg"]]$trainID <- ifelse(row.names(voronoi_grid[["mdg"]]) %in% trainID[["mdg"]], 1, 0)
proportions(table(voronoi_grid[["mdg"]]$trainID, useNA = "always"))
voronoi_grid[["asia"]]$trainID <- ifelse(row.names(voronoi_grid[["asia"]]) %in% trainID[["asia"]], 1, 0)
proportions(table(voronoi_grid[["asia"]]$trainID, useNA = "always"))
voronoi_grid[["ssa"]] <- subset(voronoi_grid[["ssa"]], select = c("dhsid", "area", "trainID"))
voronoi_grid[["mdg"]] <- subset(voronoi_grid[["mdg"]], select = c("dhsid", "area", "trainID"))
voronoi_grid[["asia"]] <- subset(voronoi_grid[["asia"]], select = c("dhsid", "area", "trainID"))
lapply(voronoi_grid, summary)
voronoi_grid <- rbind(voronoi_grid[["ssa"]], voronoi_grid[["mdg"]], voronoi_grid[["asia"]])
d <- as.data.frame(d)
d <- merge(d, voronoi_grid, by = "dhsid", all = TRUE)
t <- tapply(d$trainID, d$continent, table)
lapply(t, proportions)

## rm not needed objects
rm(dasia, dmdg, dssa, trainID, voronoi_grid)

## Test and training data using sqrt(area) as weight.
d$x2 <- d$x 
d$y2 <- d$y 
d$x <- d$x2/1000000
d$y <- d$y2/1000000
d$survey_year2 <- d$survey_year
d$survey_year <- d$survey_year / 2021 # corresponds to max(d$survey_year)
d$id <- 1:nrow(d)
table(d$continent)
summary(d)

## Training data (dtrain), testing data (dtest) for the 3 regions.
d <- list(
  "ssa" = subset(d, d$continent == "ssa" & dhscc3 != "MDG"),
  "mdg" = subset(d, dhscc3 == "MDG"),
  "asia" = subset(d, d$continent == "asia")
)
set.seed(8191)
dtrain <- list(
  "ssa" = d[["ssa"]][sample(nrow(d[["ssa"]]),    floor(0.8 * nrow(d[["ssa"]])),  replace = FALSE, prob = d[["ssa"]]$area), ], 
  "mdg" = d[["mdg"]][sample(nrow(d[["mdg"]]),    floor(0.8 * nrow(d[["mdg"]])),  replace = FALSE, prob = d[["mdg"]]$area), ], 
  "asia" = d[["asia"]][sample(nrow(d[["asia"]]), floor(0.8 * nrow(d[["asia"]])), replace = FALSE, prob = d[["asia"]]$area), ]
)
d <- rbind(d[["ssa"]], d[["mdg"]], d[["asia"]])
dtrain <- rbind(dtrain[["ssa"]], dtrain[["mdg"]], dtrain[["asia"]])
dtest <- subset(d, !(id %in% dtrain$id))
nrow(dtrain); nrow(dtest)
nrow(dtrain) + nrow(dtest); nrow(d)
table(d$continent)
table(dtrain$continent)
table(dtest$continent)
summary(dtrain)
summary(dtest)
str(dtrain)
str(dtest)

## Batch size, random seed.
btch <- list()
set.seed(8191)
for(i in unique(dtrain$continent)){
  btch[[i]] <- mclapply(1:1500, function(x) 
    sample(nrow(dtrain[dtrain$continent == i, ]), ifelse(i == "mdg", 5000, 20000), replace = FALSE), mc.cores = slots)
}

## Save dat. 
saveRDS(bound, file = "data/bnd.rds")
saveRDS(btch, file = "data/btch.rds")
saveRDS(d, file = "data/d.rds")
saveRDS(dtrain, file = "data/dtrain.rds")
saveRDS(dtest, file = "data/dtest.rds")
saveRDS(knots, file = "data/knots.rds")
saveRDS(l, file = "data/l_eqc.rds")
saveRDS(l_ll, file = "data/l_ll.rds")
saveRDS(m, file = "data/m_eqc.rds")
saveRDS(m_ll, file = "data/m_ll.rds")
saveRDS(m2, file = "data/m2_eqc.rds")
saveRDS(m2_ll, file = "data/m2_ll.rds")
saveRDS(map, file = "data/map_eqc.rds")
saveRDS(map_ll, file = "data/map_ll.rds")
saveRDS(m_ext_ll, file = "data/map_wrld_ll.rds")

## Clean up.
gc(verbose = FALSE)
warnings()
rm(list = ls())
