# Supplementary material for: High-resolution spatial prediction of anemia risk among children aged 6 to 59 months in low- and middle-income countries
Source: Commun Med (Lond). 2025 Mar 4;5:57. doi: 10.1038/s43856-025-00765-2 (PMC11880423; doi:10.1038/s43856-025-00765-2)
Supplement: Supplementary file 10 — Supplementary Software [file 43856_2025_765_MOESM10_ESM.zip › R-scripts_anemia-paper/analysis_hgb_fin_mdg_EGB2]

#!/bin/bash

#$ -q std.q                   ##        
#$ -cwd
#$ -N analysis_hgb_fin_mdg_EGB2
#$ -M johannes.seiler@uibk.ac.at
#$ -m e
#$ -pe openmp 8               ##                       8
#$ -l h_vmem=2.2G 	          ##          2.2G*8 ~ 17.6G
#$ -l h_rt=24:00:00 	      ##                     24h

##set working directory
cd /scratch/c4031034/ProjectAnaemia/prg_R/

##setup R within Anaconda
module load Anaconda3/2020.03/miniconda-base-2020.03
source $UIBK_CONDA_PROFILE
conda activate R-4.2.3

## setup R within Anaconda
##module load Anaconda3/2023.03/miniconda-base-2023.03
##eval "$($UIBK_CONDA_DIR/bin/conda shell.bash hook)"
##conda activate R-4.2.3

##run R script in batch mode and save file output
##mpirun R CMD BATCH --no-save analysis_hgb_fin_mdg_EGB2.R
/usr/site/hpc/bin/sysconfcpus -n $NSLOTS R CMD BATCH --no-save analysis_hgb_fin_mdg_EGB2.R

##close anaconda
conda deactivate
