# Supplementary material for: High-resolution spatial prediction of anemia risk among children aged 6 to 59 months in low- and middle-income countries
Source: Commun Med (Lond). 2025 Mar 4;5:57. doi: 10.1038/s43856-025-00765-2 (PMC11880423; doi:10.1038/s43856-025-00765-2)
Supplement: Supplementary file 10 — Supplementary Software [file 43856_2025_765_MOESM10_ESM.zip › R-scripts_anemia-paper/analysis_hgb_fin_mdg_ST5.R]

## ----------  
## ProjectAnaemia: article submitted to communications medicine
## Name script: analysis_hgb_fin_mdg_ST5.R
## Author: Seiler, Johannes
## Topic: Estimate final model region mdg dist ST5.
## Date (last run) : 2023-08-03
## R-Version Cluster: R version 4.2.3
##----------  

## Clean up last session & and check requested resources. 
system(" rm -rf /scratch/c4031034/ProjectAnaemia/prg_R/log/mdg_ST5/MPI_*")
unlink(".RData")
gc()
system("locale")
Sys.getenv("NSLOTS")
slots <- (as.integer(Sys.getenv("NSLOTS")) - 1)
sessionInfo()

## Set directory.
setwd("/scratch/c4031034/ProjectAnaemia")

## Required packages.
library("nlme")
library("mgcv")
library("coda")
library("colorspace")
library("bamlss")
library("gamlss.dist")
library("bit")
library("scoringRules")
sessionInfo()

## Functions. 
## PNGs.
epng <- function(file, height = 8, width = 10, res = 300, bg = "white") {
  png(file, height = height, width = width,
      units = "in", res = res, bg = bg)
}
## Update formula. 
new_formula <- function(object, thres = 0) {
  sel <- contribplot(object, plot = FALSE)
  yname <- bamlss:::response.name(object)
  formula <- list()
  for(i in names(sel$selfreqs)) {
    eff <- sel$selfreqs[[i]][sel$selfreqs[[i]] > thres, , drop = FALSE]
    eff <- rownames(eff)
    eff <- gsub("s.", "", eff, fixed = TRUE)
    eff <- eff[eff != "p"]
    if(length(eff)) {
      eff <- paste(sort(eff), collapse = "+")
      formula[[i]] <- as.formula(paste("~", eff))
    }
  }
  fc <- paste0("update(formula[[1L]],", yname, " ~ .)")
  formula[[1L]] <- eval(parse(text = fc))
  return(formula)
}

## Load data and subset to included variables. 
vars <- c("dhscc3", "continent", "lon", "lat", "hgb", "ai", "altitude", "bord", "survey_year", "cage", 
          "conf25", "conf50", "conf100", "ldistance", "fyvacn", "gender", "gf", "hhs", "higheduyear", "lc12", 
          "lgdp", "lttcity", "lttmotor", "lttwalk", "magebirth", "minc12", "ndvi12", "nl20_12", "pre12", "soil2", 
          "t2m12", "x", "y")
dtrain <- readRDS(file = "data/dtrain.rds")
dtrain <- subset(dtrain, continent == "mdg")
dtrain <- dtrain[, vars]
table(dtrain$continent)
dtest <- readRDS(file = "data/dtest.rds")
dtest <- subset(dtest, continent == "mdg")
dtest <- dtest[, vars]
table(dtest$continent)

## Model distribution.
dists <- list(
  "ST5" = ST5(mu.link = "identity", sigma.link = "log", nu.link = "identity", tau.link = "log")
)

## Load selection model.
b.sel <- readRDS("results/sel_mdg_b2.rds")
nf <- new_formula(b.sel[["mdg"]][["ST5"]])
print(nf)
rm(b.sel)
gc()

## Formula.
f <- list(
  hgb ~ s(ai) + s(altitude) + s(cage) + s(higheduyear, k = 5) + s(ldistance) + 
    s(lgdp, k = 4, m = 1) + s(lttcity) + s(magebirth) + s(minc12) +
    s(pre12) + s(survey_year, k = 4, m = 1) + s(t2m12) +
    ti(x, y, cage, bs = c("tp", "tp"), d = c(2, 1), k = c(30, 4), m = c(1, 1)) + 
    ti(x, y, survey_year, bs = c("tp", "tp"), d = c(2, 1), k = c(4, 3), m = c(1, 1)) + 
    ti(x, y, bs = "tp", d = 2, k = 30, m = 1),
  sigma ~ s(ai) + s(bord, k = 5) + s(cage) + s(fyvacn, k = 5) + gf + s(lgdp, k = 4, m = 1) + s(lttmotor) + 
    s(ndvi12) + s(pre12) + s(survey_year, k = 4, m = 1) + 
    ti(x, y, survey_year, bs = c("tp", "tp"), d = c(2, 1), k = c(4, 3), m = c(1, 1)) + 
    ti(x, y, bs = "tp", d = 2, k = 30, m = 1),
  nu ~ s(altitude) + s(cage) + s(fyvacn, k = 5) + gf + s(ldistance) + s(magebirth) +
    s(minc12) + s(pre12) + s(survey_year, k = 4, m = 1) +
    ti(x, y, cage, bs = c("tp", "tp"), d = c(2, 1), k = c(30, 4), m = c(1, 1)) + 
    ti(x, y, cage, bs = c("tp", "tp"), d = c(2, 1), k = c(30, 4), m = c(1, 1), by = gf) + 
    ti(x, y, survey_year, bs = c("tp", "tp"), d = c(2, 1), k = c(4, 3), m = c(1, 1)) + 
    ti(x, y, bs = "tp", d = 2, k = 30, m = 1),
  tau ~ s(ai) + conf50 + s(higheduyear, k = 5) + s(lgdp, k = 4, m = 1) + 
    s(minc12) + s(ndvi12) + nl20_12 + s(survey_year, k = 4, m = 1) + s(t2m12) +
    ti(x, y, bs = "tp", d = 2, k = 30, m = 1)
)
print(f)

## Initialize coefficients using opt_bfit.
set.seed(42)
bs <- bamlss(f = f, family = dists$ST5, data = dtrain,
             optimizer = opt_bfit, maxit = 600, 
             eps = 0.005, do.optim = FALSE, 
             sampler = FALSE, light = TRUE)
saveRDS(bs, "results/fin_mdg_ST5_bs.rds")      
bs <- coef(bs)
gc()

## Estimate MCMC models.
set.seed(42)
b <- bamlss(f = f, family = dists$ST5, data = dtrain,
            start = bs, optimizer = FALSE, sampler = TRUE, 
            n.iter = 12000, burnin = 2000, thin = 10,
            light = TRUE)

## Summary and save. 
summary(b)
saveRDS(b, "results/fin_mdg_ST5_b.rds")      

## Summary model.
aic.is <- aic.oos <- crps <- dic <- edf <- fit <- ll.is <- ll.oos <- mse <- sm <- waic <- list()
for(i in names(dists)) {
  ptm <- proc.time()
  cat(".. distribution", i, "\n", ".. nobs ", nrow(dtrain), "\n")
  set.seed(8191)
  if(!inherits(b, "try-error")) {
    s <- samples(b)
    s <- s[, grepl("(?=.*edf)", x = attr(s, which = "dimnames")[2][[1]], perl = TRUE)]
    edf[[i]] <- sum(colMeans(s[, grepl("(?=.*edf)", x = attr(s, which = "dimnames")[2][[1]], perl = TRUE)]))
    p.is <- predict(b, newdata = dtrain, type = "parameter", chunks = 200)
    ll.is[[i]] <- logLik(b, newdata = dtrain)
    aic.is[[i]] <- -2 * ll.is[[i]] + 2 * (edf[[i]])
    p.oos <- predict(b, newdata = dtest, type = "parameter", chunks = 200)
    ll.oos[[i]] <- logLik(b, newdata = dtest)
    aic.oos[[i]] <- -2 * ll.oos[[i]] + 2 * (edf[[i]])
    p <- predict(b, newdata = dtest, type = "parameter", chunks = 200)
    q50 <- family(b)$q(0.5, p)
    crps[[i]] <- try(CRPS(b, newdata = dtest, interval = c(0, Inf), FUN = mean), silent = FALSE)
    link <- as.character(b$family$links[1])
    mse[[i]] <- mean((dtest$hgb - q50)^2)
    dic[[i]] <- DIC(b)
    dic[[i]] <- dic[[i]]$DIC
    waic[[i]] <- WAIC(b)
    waic[[i]] <- waic[[i]]$WAIC1
    fit[[i]] <- family(b)$q(0.5, p)
    warnings()
  } else {
    sm[[i]] <- NA
    edf[[i]] <- NA
    ll.is[[i]] <- NA
    ll.oos[[i]] <- NA
    aic.is[[i]] <- NA
    aic.oos[[i]] <- NA
    crps[[i]] <- NA
    mse[[i]] <- NA
    dic[[i]] <- NA
    waic[[i]] <- NA
  }
  cat(".. distribution", i, "\n")
  cat(".. in sample AIC", aic.is[[i]], "\n") 
  cat(".. out of sample AIC", aic.oos[[i]], "\n")
  cat(".. MSE", mse[[i]], "\n")
  cat(".. CRPS", mean(crps[[i]]), "\n")
  cat(".. DIC", dic[[i]], "\n")
  cat(".. WAIC", waic[[i]], "\n")
  time1 <- c(proc.time() - ptm)[3]
  cat(".. elapsed time distribution", i, ":", round(time1/60, 1), "minutes", "\n")
}

## Overview results.
res <- cbind("logLikis" = unlist(ll.is), "logLikoos" = unlist(ll.oos), "AICis" = unlist(aic.is), "AICoos" = unlist(aic.oos), 
                  "MSE" = unlist(mse), "CRPS" = unlist(crps), "DIC" = unlist(dic), "WAIC" = unlist(waic))
res <- as.data.frame(res)
res$dist <- rownames(res)
options(digits = 15)
res$AICis <- as.numeric(res$AICis) 
res$AICoos <- as.numeric(res$AICoos) 
res$logLikis <- as.numeric(res$logLikis) 
res$logLikoos <- as.numeric(res$logLikoos) 
res$CRPS <- as.numeric(res$CRPS) 
res$DIC <- as.numeric(res$DIC) 
res$WAIC <- as.numeric(res$WAIC) 
res <- res[complete.cases(res), ]
res <- res[res$logLikoos < -100, ]
res <- res[order(res$logLikoos, decreasing = TRUE), ]
print(res)

## Save results final model.
saveRDS(res, file = "results/fin_mdg_ST5_res.rds")

## Model Diagnostic final.
e <- fam <- p <- pit <- list()
n_fam <- names(dists)
for(i in n_fam){
  cat(".. distribution", i, "\n")
  e[[i]] <- try(residuals(b, "quantile", newdata = dtest), silent = FALSE)  
  fam[[i]] <- try(family(b), silent = FALSE)
  p[[i]] <- try(predict(b, newdata = dtest, type = "parameter", chunks = 200), silent = FALSE)
  pit[[i]] <- try(fam[[i]]$p(dtest$hgb, p[[i]]), silent = FALSE)
}

## Actual against fitted values. 
col_fig <- sequential_hcl(n = 1, palette = "Grays", alpha = 0.25)
for(i in n_fam){
  cat(".. distribution", i, "\n")
  epng(paste(file = "plot/fin_mdg_actual_fitted_", i, ".png", sep = ""))
  plot(fit[[i]], dtest$hgb, col = col_fig, #xlim = c(0.5, 13.5), ylim = c(0.5, 13.5), 
       main = "Actual values against predicted values", xlab = "Predicted haemoglobin", ylab = "Observed haemoglobin")
  abline(a = 0, b = 1, col = "darkred")
  box(lty = "solid", col = "black", lwd = 1.50)
  invisible(dev.off())
}

## QQ-plot quantile residuals.
for(i in n_fam) {
  cat(".. distribution", i, "\n")
  epng(paste(file = "plot/fin_mdg_qq_resid_", i, ".png", sep = ""))
  plot(e[[i]], which = "qq-resid", main = "Randomized quantile residuals")
  box(lty = "solid", col = "black", lwd = 1.50)
  invisible(dev.off())
}

## Hist quantile residuals.
for(i in n_fam) {
  cat(".. distribution", i, "\n")
  epng(paste(file = "plot/fin_mdg_hist_resid_", i, ".png", sep = ""))
  plot(e[[i]], which = "hist-resid", main = "Randomized quantile residuals")
  box(lty = "solid", col = "black", lwd = 1.50)
  invisible(dev.off())
}

## Worm plot.
for(i in n_fam) {
  cat(".. distribution", i, "\n")
  epng(paste(file = "plot/fin_mdg_worm_", i, ".png", sep = ""))
  plot(e[[i]], which = "wp", main = "Randomized quantile residuals")
  box(lty = "solid", col = "black", lwd = 1.50)
  invisible(dev.off())
}

## Probability integral transform integral.
for(i in n_fam) {
  cat(".. distribution", i, "\n")
  epng(paste(file = "plot/fin_mdg_pit_", i, ".png", sep = ""))
  plot(0, type = "n", axes = FALSE, ann = FALSE)
  try(hist(pit[[i]], freq = FALSE, breaks = 10, main = "PIT histogram", xlab = "PIT"), silent = FALSE)
  abline(h = 1.0, lwd = 2.0, lty = 3)
  box(lty = "solid", col = "black", lwd = 1.50)
  invisible(dev.off())
}

## Clean up.
gc(verbose = FALSE)
warnings()
rm(list = ls())
