# Supplementary material for: High-resolution spatial prediction of anemia risk among children aged 6 to 59 months in low- and middle-income countries
Source: Commun Med (Lond). 2025 Mar 4;5:57. doi: 10.1038/s43856-025-00765-2 (PMC11880423; doi:10.1038/s43856-025-00765-2)
Supplement: Supplementary file 10 — Supplementary Software [file 43856_2025_765_MOESM10_ESM.zip › R-scripts_anemia-paper/array_job_asia]

## Batch script that calls array_job_asia.R to submit cross validaton for asia to the HPC infrastructure. 
#!/bin/bash

#$ -q bigmem.q         
#$ -cwd
#$ -N array_job_asia
#$ -M johannes.seiler@uibk.ac.at
#$ -m e
#$ -pe openmp 3         #  3
#$ -l h_vmem=18G
#$ -l h_rt=70:00:00     # 90
#$ -t 30:30               # 39

##set working directory
cd /scratch/c4031034/ProjectAnaemia/prg_R/

##setup R within Anaconda
module load Anaconda3/2020.03/miniconda-base-2020.03
source $UIBK_CONDA_PROFILE
conda activate R-4.2.3

## STARTING THE R SCRIPT.
##run R script in batch mode and save file output
/usr/site/hpc/bin/sysconfcpus -n $NSLOTS Rscript --no-save array_job_asia.R

## CLOSE Anaconda.
conda deactivate
