# Supplementary material for: High-resolution spatial prediction of anemia risk among children aged 6 to 59 months in low- and middle-income countries
Source: Commun Med (Lond). 2025 Mar 4;5:57. doi: 10.1038/s43856-025-00765-2 (PMC11880423; doi:10.1038/s43856-025-00765-2)
Supplement: Supplementary file 10 — Supplementary Software [file 43856_2025_765_MOESM10_ESM.zip › R-scripts_anemia-paper/array_job_pred.R]

## ----------  
## ProjectAnaemia: article submitted to communications medicine
## Name script: array_job_pred.R
## Topic: Job script to submit array job for prediction (pixelwise) to the HPC infrastructure LEO4 @uibk.
## Date (last run) : 2024-06-05
## R-Version Cluster: R version 4.2.3
##----------  


## Clean up last session.
Sys.time()
unlink(".RData")
gc()


## Define random seed of a single run. 
if (interactive()) {
  SGE_TASK_ID <- 1L
} else {
  SGE_TASK_ID <- as.integer(Sys.getenv("SGE_TASK_ID"))
}
stopifnot(is.integer(SGE_TASK_ID), length(SGE_TASK_ID) == 1L)


## Set directory.
setwd("/scratch/c4031034/ProjectAnaemia")


## Show the current working directory.
cat("My current working directory is", getwd(), ".\n")
cat("\n")


## Create output directory (res_sim) if not existing.
resdir <- "./results"
if (!dir.exists(resdir)) {
  dir.create(resdir)
}


## Run simulation and check if not already existing.
cat("Working on pixelwise prediction for age month ", SGE_TASK_ID, "\n\n")
## Source prediction script
source("prg_R/prediction_par.R")


## Summary.
ls()


## Clean up.
gc(verbose = FALSE)
warnings()
rm(list = ls())
