# Supplementary material for: High-resolution spatial prediction of anemia risk among children aged 6 to 59 months in low- and middle-income countries
Source: Commun Med (Lond). 2025 Mar 4;5:57. doi: 10.1038/s43856-025-00765-2 (PMC11880423; doi:10.1038/s43856-025-00765-2)
Supplement: Supplementary file 10 — Supplementary Software [file 43856_2025_765_MOESM10_ESM.zip › R-scripts_anemia-paper/res_fin]

#!/bin/bash

#$ -q bigmem.q                     
#$ -cwd
#$ -N res_fin
#$ -M johannes.seiler@uibk.ac.at
#$ -m e
#$ -pe openmp 3                  ##                   
#$ -l h_vmem=17G                 ##       50
#$ -l h_rt=2:30:00              ##       24

##set working directory
cd /scratch/c4031034/ProjectAnaemia/prg_R/

## setup R within Anaconda
module load Anaconda3/2023.03/miniconda-base-2023.03
eval "$($UIBK_CONDA_DIR/bin/conda shell.bash hook)"
conda activate R-4.2.3

##run R script in batch mode and save file output
/usr/site/hpc/bin/sysconfcpus -n $NSLOTS R CMD BATCH --no-save res_fin.R

##close anaconda
conda deactivate
