# Supplementary material for: High-resolution spatial prediction of anemia risk among children aged 6 to 59 months in low- and middle-income countries
Source: Commun Med (Lond). 2025 Mar 4;5:57. doi: 10.1038/s43856-025-00765-2 (PMC11880423; doi:10.1038/s43856-025-00765-2)
Supplement: Supplementary file 10 — Supplementary Software [file 43856_2025_765_MOESM10_ESM.zip › R-scripts_anemia-paper/analysis_hgb_sel_mdg.R]

## ----------  
## ProjectAnaemia: article submitted to communications medicine
## Name script: analysis_hgb_sel_mdg.R
## Author: Seiler, Johannes
## Topic: Estimate selection model for mdg for anaemia paper.
## Date (last run) : 2024-05-15
## R-Version Cluster: R version 4.2.3 
##----------  

## Set up parallel environment.
Sys.getenv("NSLOTS")
slots <- (as.integer(Sys.getenv("NSLOTS")) - 1)

## Clean up last session.
system(" rm -rf ff_data_bamlss")
unlink(".RData")
gc()
sessionInfo()

## Set directory. 
setwd("/scratch/c4031034/ProjectAnaemia")

## Required packages.
library("nlme")
library("mgcv")
library("coda")
library("colorspace")
library("bamlss")
library("gamlss.dist")
library("bit")
library("parallel")
library("scoringRules")
sessionInfo()

## Functions. 
## PNGs.
epng <- function(file, height = 8, width = 10, res = 300, bg = "white") {
  png(file, height = height, width = width,
      units = "in", res = res, bg = bg)
}

## Load data and subset to included variables. 
vars <- c("dhscc3", "continent", "lon", "lat", "hgb", "ai", "altitude", "bord", "survey_year", "cage", 
          "conf25", "conf50", "conf100", "ldistance", "fyvacn", "gender", "gf", "hhs", "higheduyear", "lc12", 
          "lgdp", "lttcity", "lttmotor", "lttwalk", "magebirth", "minc12", "ndvi12", "nl20_12", "pre12", "soil2", 
          "t2m12", "x", "y")
dtrain <- readRDS(file = "data/dtrain.rds")
dtrain <- subset(dtrain, continent == "mdg")
dtrain <- dtrain[, vars]
table(dtrain$continent)
summary(dtrain)
str(dtrain)
dtest <- readRDS(file = "data/dtest.rds")
dtest <- subset(dtest, continent == "mdg")
dtest <- dtest[, vars]
table(dtest$continent)
summary(dtest)
str(dtest)

## Unique regions.
continent <- c("mdg")

## Batch size; fails with subset of data as IDs misaligned!
btch <- readRDS(file = "data/btch.rds")  

## Check results intercept model.
res <- readRDS(file = "results/int_res.rds")
res <- res[res$continent == "mdg", ]
res <- res[order(res$CRPS), ]
print(res[1:8, ])
res <- res[res$continent == "mdg", ]
res <- res[order(res$AICoos), ]
print(res[1:8, ])
rm(res); gc()

## Model distribution.
## Intercept:
## CRPS  : (BCTo), BCT, ST5, JSUo, ST4
## AICoos: BCCGo, BCCG, WEI2, JSU, BCTo
## Modeled dists: NO, EGB2, SEP3 + BCCG, BCT, ST5
dists <- list(
  "mdg" = list(
    "NO"   = NO(mu.link   = "identity", sigma.link = "log"),
    "EGB2" = EGB2(mu.link = "identity", sigma.link = "log", nu.link = "log",      tau.link = "log"),
    "SEP3" = SEP3(mu.link = "identity", sigma.link = "log", nu.link = "log",      tau.link = "log"),
    "BCCG" = BCCG(mu.link = "identity", sigma.link = "log", nu.link = "identity"),
    "BCT"  = BCT(mu.link  = "identity", sigma.link = "log", nu.link = "identity", tau.link = "log"),
    "ST5"  = ST5(mu.link  = "identity", sigma.link = "log", nu.link = "identity", tau.link = "log")
  )
)

## Formula.
f <- list(
  hgb ~ s(ai) + s(altitude) + s(bord, k = 5) + s(survey_year, k = 4, m = 1) + s(cage) + 
    s(conf25, bs = "re") + s(conf50, bs = "re") + s(conf100, bs = "re") + s(ldistance) + s(fyvacn, k = 5) + 
    s(gf, bs = "re") + s(hhs) + s(higheduyear, k = 5) + s(lc12, bs = "re") + s(lgdp, k = 4, m = 1) + 
    s(lttcity) + s(lttmotor) + s(lttwalk) + s(magebirth) + s(minc12) + 
    s(ndvi12) + s(nl20_12, bs = "re") + s(pre12) + s(soil2, bs = "re") + s(t2m12) +  
    ti(x, y, bs = "tp", d = 2, k = 30, m = 1) +
    ti(x, y, bs = "tp", d = 2, k = 30, m = 1, by = gf) +
    ti(x, y, survey_year, bs = c("tp", "tp"), d = c(2, 1), k = c(4, 3), m = c(1, 1)) + 
    ti(x, y, survey_year, bs = c("tp", "tp"), d = c(2, 1), k = c(4, 3), m = c(1, 1), by = gf) +
    ti(x, y, cage, bs = c("tp", "tp"), d = c(2, 1), k = c(30, 4), m = c(1, 1)) +
    ti(x, y, cage, bs = c("tp", "tp"), d = c(2, 1), k = c(30, 4), m = c(1, 1), by = gf),
  sigma ~ s(ai) + s(altitude) + s(bord, k = 5) + s(survey_year, k = 4, m = 1) + s(cage) + 
    s(conf25, bs = "re") + s(conf50, bs = "re") + s(conf100, bs = "re") + s(ldistance) + s(fyvacn, k = 5) + 
    s(gf, bs = "re") + s(hhs) + s(higheduyear, k = 5) + s(lc12, bs = "re") + s(lgdp, k = 4, m = 1) + 
    s(lttcity) + s(lttmotor) + s(lttwalk) + s(magebirth) + s(minc12) + 
    s(ndvi12) + s(nl20_12, bs = "re") + s(pre12) + s(soil2, bs = "re") + s(t2m12) +  
    ti(x, y, bs = "tp", d = 2, k = 30, m = 1) +
    ti(x, y, bs = "tp", d = 2, k = 30, m = 1, by = gf) +
    ti(x, y, survey_year, bs = c("tp", "tp"), d = c(2, 1), k = c(4, 3), m = c(1, 1)) + 
    ti(x, y, survey_year, bs = c("tp", "tp"), d = c(2, 1), k = c(4, 3), m = c(1, 1), by = gf) +
    ti(x, y, cage, bs = c("tp", "tp"), d = c(2, 1), k = c(30, 4), m = c(1, 1)) +
    ti(x, y, cage, bs = c("tp", "tp"), d = c(2, 1), k = c(30, 4), m = c(1, 1), by = gf),
  nu ~ s(ai) + s(altitude) + s(bord, k = 5) + s(survey_year, k = 4, m = 1) + s(cage) + 
    s(conf25, bs = "re") + s(conf50, bs = "re") + s(conf100, bs = "re") + s(ldistance) + s(fyvacn, k = 5) + 
    s(gf, bs = "re") + s(hhs) + s(higheduyear, k = 5) + s(lc12, bs = "re") + s(lgdp, k = 4, m = 1) + 
    s(lttcity) + s(lttmotor) + s(lttwalk) + s(magebirth) + s(minc12) + 
    s(ndvi12) + s(nl20_12, bs = "re") + s(pre12) + s(soil2, bs = "re") + s(t2m12) +  
    ti(x, y, bs = "tp", d = 2, k = 30, m = 1) +
    ti(x, y, bs = "tp", d = 2, k = 30, m = 1, by = gf) +
    ti(x, y, survey_year, bs = c("tp", "tp"), d = c(2, 1), k = c(4, 3), m = c(1, 1)) + 
    ti(x, y, survey_year, bs = c("tp", "tp"), d = c(2, 1), k = c(4, 3), m = c(1, 1), by = gf) +
    ti(x, y, cage, bs = c("tp", "tp"), d = c(2, 1), k = c(30, 4), m = c(1, 1)) +
    ti(x, y, cage, bs = c("tp", "tp"), d = c(2, 1), k = c(30, 4), m = c(1, 1), by = gf),
  tau ~ s(ai) + s(altitude) + s(bord, k = 5) + s(survey_year, k = 4, m = 1) + s(cage) + 
    s(conf25, bs = "re") + s(conf50, bs = "re") + s(conf100, bs = "re") + s(ldistance) + s(fyvacn, k = 5) + 
    s(gf, bs = "re") + s(hhs) + s(higheduyear, k = 5) + s(lc12, bs = "re") + s(lgdp, k = 4, m = 1) + 
    s(lttcity) + s(lttmotor) + s(lttwalk) + s(magebirth) + s(minc12) + 
    s(ndvi12) + s(nl20_12, bs = "re") + s(pre12) + s(soil2, bs = "re") + s(t2m12) +  
    ti(x, y, bs = "tp", d = 2, k = 30, m = 1) +
    ti(x, y, bs = "tp", d = 2, k = 30, m = 1, by = gf) +
    ti(x, y, survey_year, bs = c("tp", "tp"), d = c(2, 1), k = c(4, 3), m = c(1, 1)) + 
    ti(x, y, survey_year, bs = c("tp", "tp"), d = c(2, 1), k = c(4, 3), m = c(1, 1), by = gf) +
    ti(x, y, cage, bs = c("tp", "tp"), d = c(2, 1), k = c(30, 4), m = c(1, 1)) +
    ti(x, y, cage, bs = c("tp", "tp"), d = c(2, 1), k = c(30, 4), m = c(1, 1), by = gf)
)
print(f)

f <- list(
  "mdg" = list(
    "NO" = list(f[[1]], f[[2]]),
    "EGB2" = f,
    "SEP3" = f,
    "BCCG" = list(f[[1]], f[[2]], f[[3]]),
    "BCT" = f,
    "ST5" = f
  )
)

## Distributional models for the 3 'best' distributions and EGB2(), NO(), and SEP3().
aic.is <- aic.oos <- b <- crps <- edf <- ll.is <- ll.oos <- mse <- sm <- list()
for(i in continent) {
  for(j in names(dists[[i]])) {
    ptm <- proc.time()
    cat(".. region", i, ".. distribution", j, "\n", ".. nobs ", nrow(dtrain[dtrain$continent == i, ]), "\n")
    set.seed(8191)
    b[[i]][[j]] <- try(bamlss(f[[i]][[j]], family = dists[[i]][[j]], data = dtrain[dtrain$continent == i, ], optimizer = opt_bbfit,  
                              sampler = FALSE, light = TRUE, batch_ids = btch[[i]][1:500],
                              nu = 0.1, aic = TRUE, eps_loglik = 0.0001, select = TRUE,
                              always = FALSE, K = 2)
                       , silent = FALSE)
    contribplot(b[[i]][[j]], plot = FALSE)
    if(!inherits(b[[i]][[j]], "try-error")) {
      sm[[i]][[j]] <- summary(b[[i]][[j]])
      edf[[i]][[j]] <- try(sum(sm[[i]][[j]]$smooth.construct$mu) + sum(sm[[i]][[j]]$smooth.construct$sigma) + length(dists[[i]][[j]]$parameters), silent = FALSE)
      p.is <- predict(b[[i]][[j]], newdata = dtrain[dtrain$continent == i, ], type = "parameter", chunks = 200)
      ll.is[[i]][[j]] <- logLik(b[[i]][[j]], newdata = dtrain[dtrain$continent == i, ])
      aic.is[[i]][[j]] <- -2 * ll.is[[i]][[j]] + 2 * (edf[[i]][[j]])
      p.oos <- predict(b[[i]][[j]], newdata = dtest[dtest$continent == i, ], type = "parameter", chunks = 200)
      ll.oos[[i]][[j]] <- logLik(b[[i]][[j]], newdata = dtest[dtest$continent == i, ])
      aic.oos[[i]][[j]] <- -2 * ll.oos[[i]][[j]] + 2 * (edf[[i]][[j]])
      p <- predict(b[[i]][[j]], newdata = dtest[dtest$continent == i, ], type = "parameter", chunks = 200)
      q50 <- family(b[[i]][[j]])$q(0.5, p)
      crps[[i]][[j]] <- try(CRPS(b[[i]][[j]], newdata = dtest[dtest$continent == i, ], interval = c(0, Inf), FUN = mean), silent = FALSE)
      link <- as.character(b[[i]][[j]]$family$links[1])
      mse[[i]][[j]] <- mean((dtest[dtest$continent == i, ]$hgb - q50)^2)
      warnings()
    } else {
      sm[[i]][[j]] <- NA
      edf[[i]][[j]] <- NA
      ll.is[[i]][[j]] <- NA
      ll.oos[[i]][[j]] <- NA
      aic.is[[i]][[j]] <- NA
      aic.oos[[i]][[j]] <- NA
      crps[[i]][[j]] <- NA
      mse[[i]][[j]] <- NA
    }
    cat(".. region", i, ".. distribution", j, "\n")
    cat(".. in sample AIC", aic.is[[i]][[j]], "\n") 
    cat(".. out of sample AIC", aic.oos[[i]][[j]], "\n")
    cat(".. MSE", mse[[i]][[j]], "\n")
    cat(".. CRPS", mean(crps[[i]][[j]]), "\n")
    time1 <- c(proc.time() - ptm)[3]
    cat(".. elapsed time distribution", j, ":", round(time1/60, 1), "minutes", "\n")
  }
}

## Overview results.
res <- list()
for(i in continent){
  res[[i]] <- cbind("logLikis" = unlist(ll.is[[i]]), "logLikoos" = unlist(ll.oos[[i]]), "AICis" = unlist(aic.is[[i]]), "AICoos" = unlist(aic.oos[[i]]), "MSE" = unlist(mse[[i]]), "CRPS" = unlist(crps[[i]]))
  res[[i]] <- as.data.frame(res[[i]])
  res[[i]]$dist <- rownames(res[[i]])
  res[[i]]$continent <- i
  options(digits = 15)
  res[[i]]$AICis <- as.numeric(res[[i]]$AICis) 
  res[[i]]$AICoos <- as.numeric(res[[i]]$AICoos) 
  res[[i]]$logLikis <- as.numeric(res[[i]]$logLikis) 
  res[[i]]$logLikoos <- as.numeric(res[[i]]$logLikoos) 
  res[[i]]$CRPS <- as.numeric(res[[i]]$CRPS) 
  res[[i]] <- res[[i]][complete.cases(res[[i]]), ]
  res[[i]] <- res[[i]][res[[i]]$logLikoos < -100, ]
}
res <- Reduce(function(x, y) merge(x, y, all = TRUE), res)
res <- res[order(res$CRPS, decreasing = FALSE), ]
res <- res[order(res$continent), ]
print(res)

## Save results selection model.
#mdg: NO, EGB2, SEP3 + BCCG, BCT, ST5
b1 <- list()
b1[["mdg"]]  <- list("EGB2" = b[["mdg"]]$EGB2,
                     "SEP3" = b[["mdg"]]$SEP3,
                     "NO"   = b[["mdg"]]$NO
)
names(b1); names(b1$mdg)
saveRDS(b1, "results/sel_mdg_b1.rds")
b2 <- list()
b2[["mdg"]]  <- list("BCCG" = b[["mdg"]]$BCCG,
                     "BCT"  = b[["mdg"]]$BCT,
                     "ST5"  = b[["mdg"]]$ST5)
names(b2); names(b2$mdg)
saveRDS(b2, "results/sel_mdg_b2.rds")
saveRDS(res, file = "results/sel_mdg_res.rds")

## Model Diagnostic selection.
e <- fam <- p <- pit <- list()
for(i in continent){
  n_fam <- names(dists[[i]])
  for(j in n_fam){
    cat(".. region", i, ".. distribution", j, "\n")
    e[[i]][[j]] <- try(residuals(b[[i]][[j]], "quantile", newdata = dtest[dtest$continent == i, ], chunks = 200), silent = FALSE)  
    fam[[i]][[j]] <- try(family(b[[i]][[j]]), silent = FALSE)
    p[[i]][[j]] <- try(predict(b[[i]][[j]], newdata = dtest[dtest$continent == i, ], type = "parameter", chunks = 200), silent = FALSE)
    pit[[i]][[j]] <- try(fam[[i]][[j]]$p(dtest[dtest$continent == i, ]$hgb, p[[i]][[j]]), silent = FALSE)
  }
}

## Contribution plot.
for(i in continent){
  n_fam <- names(dists[[i]])
  for(j in n_fam) {
    cat(".. region", i, ".. distribution", j, "\n")
    epng(paste(file = "plot/sel_", i, "_contribplot_mu_", j, ".png", sep = ""))
    contribplot(b[[i]][[j]], plot = TRUE, name = "mu.s")
    invisible(dev.off())
    epng(paste(file = "plot/sel_", i, "_contribplot_sigma_", j, ".png", sep = ""))
    contribplot(b[[i]][[j]], plot = TRUE, name = "sigma.s")
    invisible(dev.off())
  }
}

## QQ-plot quantile residuals.
for(i in continent){
  n_fam <- names(dists[[i]])
  for(j in n_fam) {
    cat(".. region", i, ".. distribution", j, "\n")
    epng(paste(file = "plot/sel_", i, "_qq_resid_", j, ".png", sep = ""))
    plot(e[[i]][[j]], which = "qq-resid", main = "Randomized quantile residuals")
    box(lty = "solid", col = "black", lwd = 1.50)
    invisible(dev.off())
  }
}

## Hist quantile residuals.
for(i in continent){
  n_fam <- names(dists[[i]])
  for(j in n_fam) {
    cat(".. region", i, ".. distribution", j, "\n")
    epng(paste(file = "plot/sel_", i, "_hist_resid_", j, ".png", sep = ""))
    plot(e[[i]][[j]], which = "hist-resid", main = "Randomized quantile residuals")
    box(lty = "solid", col = "black", lwd = 1.50)
    invisible(dev.off())
  }
}

## Worm plot.
for(i in continent){
  n_fam <- names(dists[[i]])
  for(j in n_fam) {
    cat(".. region", i, ".. distribution", j, "\n")
    epng(paste(file = "plot/sel_", i, "_worm_", j, ".png", sep = ""))
    plot(e[[i]][[j]], which = "wp", main = "Randomized quantile residuals")
    box(lty = "solid", col = "black", lwd = 1.50)
    invisible(dev.off())
  }
}

## Probability integral transform integral.
for(i in continent){
  n_fam <- names(dists[[i]])
  for(j in n_fam) {
    cat(".. region", i, ".. distribution", j, "\n")
    epng(paste(file = "plot/sel_", i, "_pit_", j, ".png", sep = ""))
    plot(0, type = "n", axes = FALSE, ann = FALSE)
    try(hist(pit[[i]][[j]], freq = FALSE, breaks = 10, main = "PIT histogram", xlab = "PIT"), silent = FALSE)
    abline(h = 1.0, lwd = 2.0, lty = 3)
    box(lty = "solid", col = "black", lwd = 1.50)
    invisible(dev.off())
  }
}

## Clean up.
gc(verbose = FALSE)
warnings()
rm(list = ls())
