# Supplementary material for: High-resolution spatial prediction of anemia risk among children aged 6 to 59 months in low- and middle-income countries
Source: Commun Med (Lond). 2025 Mar 4;5:57. doi: 10.1038/s43856-025-00765-2 (PMC11880423; doi:10.1038/s43856-025-00765-2)
Supplement: Supplementary file 10 — Supplementary Software [file 43856_2025_765_MOESM10_ESM.zip › R-scripts_anemia-paper/array_job_mdg.R]

## ----------  
## ProjectAnaemia: article submitted to communications medicine
## Name script: array_job_MDG.R
## Topic: Job script to submit array job for CV (MDG) to the HPC infrastructure LEO4 @uibk.
## Date (last run) : 2024-05-24
## R-Version Cluster: R version 4.2.3
##----------  

## Clean up last session.
Sys.time()
unlink(".RData")
gc()

## Define random seed of a single run. 
if (interactive()) {
  SGE_TASK_ID <- 1L
} else {
  SGE_TASK_ID <- as.integer(Sys.getenv("SGE_TASK_ID"))
}
stopifnot(is.integer(SGE_TASK_ID), length(SGE_TASK_ID) == 1L)

## Set directory.
setwd("/scratch/c4031034/ProjectAnaemia")

## Show the current working directory.
cat("My current working directory is", getwd(), ".\n")
cat("\n")

## Create output directory (res_sim) if not existing.
resdir <- "./results"
if (!dir.exists(resdir)) {
  dir.create(resdir)
}

## Regions in MDG.
regCV <- c("Antananarivo", "Antsiranana", "Fianarantsoa", "Mahajanga", "Toamasina", "Toliary" )

## Run simulation and check if not already existing.
cat("Working on cross validation leaving out region", regCV[SGE_TASK_ID], "\n\n")
## Load analysis_hgb_fin_mdg_SEP3_cv.R
source("prg_R/analysis_hgb_fin_mdg_SEP3_cv.R")

## Summary.
ls()

## Clean up.
gc(verbose = FALSE)
warnings()
rm(list = ls())
