# Supplementary material for: High-resolution spatial prediction of anemia risk among children aged 6 to 59 months in low- and middle-income countries
Source: Commun Med (Lond). 2025 Mar 4;5:57. doi: 10.1038/s43856-025-00765-2 (PMC11880423; doi:10.1038/s43856-025-00765-2)
Supplement: Supplementary file 10 — Supplementary Software [file 43856_2025_765_MOESM10_ESM.zip › R-scripts_anemia-paper/res_fin.R]

##----------  
## ProjectAnaemia: article submitted to communications medicine
## Name script: res_fin.R
## Author: Seiler, Johannes
## Topic: calculate WAIC crps.
## Date (last run) : 2024-06-05
## R-Version Cluster: R version 4.2.3 
##----------  

## Set up parallel environment.
Sys.getenv("NSLOTS")
slots <- (as.integer(Sys.getenv("NSLOTS")) - 1)
slots

## Clean up last session.
unlink(".RData")
gc()

## Workspace and random seed.
setwd <- "/scratch/c4031034/ProjectAnaemia/prg_R"

## CRPS, WAIC
library("bamlss")
library("gamlss.dist")

## Slots for parallel usage.
slots <- 2

## Load data and subset to included variables. 
vars <- c("dhscc3", "continent", "lon", "lat", "hgb", "ai", "altitude", "bord", "survey_year", "cage", 
          "conf25", "conf50", "conf100", "distance", "ldistance", "fyvacn", "gender", "gf", "hhs", "higheduyear", "lc12", 
          "lgdp", "lttcity", "lttmotor", "lttwalk", "magebirth", "minc12", "ndvi12", "nl20_12", "pre12", "soil2", 
          "t2m12", "x", "y")
dtrain <- readRDS(file = "../data/dtrain.rds")
dtrain <- dtrain[, vars]
table(dtrain$continent)
dtest <- readRDS(file = "../data/dtest.rds")
dtest <- dtest[, vars]
table(dtest$continent)

## Model distribution.
ff <- data.frame("continent2" = c(rep("asia", 2), rep("ssa", 2), rep("mdg", 2)), 
                 "dist" = c("ST3", "NO", "SEP3", "NO", "SEP3", "NO"))

## Load models. 
b0 <- readRDS("../results/int_mcmc_b.rds")
b <- list("asia" = list("ST3" = readRDS("../results/fin_asia_ST3_b.rds"), 
                        "NO"  = b0$asia$NO), 
          "ssa"  = list("SEP3" = readRDS("../results/fin_ssa_SEP3_b.rds"),
                        "NO"   = b0$ssa$NO),
          "mdg"  = list("SEP3"  = readRDS("../results/fin_mdg_SEP3_b.rds"),
                        "NO"   = b0$mdg$NO)
) 
rm(b0)

## Summary model.
if(!file.exists("../results/fin_res.rds")){
  aic.is <- aic.oos <- continent <- crps <- dic <- dist <- edf <- fit <- ll.is <- ll.oos <- mse <- sm <- waic <- list()
  for(i in unique(ff$continent2)) {
    for(j in unique(ff$dist)) {
      ptm <- proc.time()
      cat(".. continent", i, "\n", "... distribution", j, "\n", ".... nobs ", nrow(dtrain), "\n")
      set.seed(8191)
      if(!inherits(b[[i]][[j]], "NULL")) {
        continent[[i]][[j]] <- i
        dist[[i]][[j]] <- ff[ff$continent2 == i & ff$dist == j, ][["dist"]]
        s <- samples(b[[i]][[j]])
        s <- s[, grepl("(?=.*edf)", x = attr(s, which = "dimnames")[2][[1]], perl = TRUE)]
        edf[[i]][[j]] <- sum(colMeans(s[, grepl("(?=.*edf)", x = attr(s, which = "dimnames")[2][[1]], perl = TRUE)]))
        p.is <- predict(b[[i]][[j]], newdata = dtrain[dtrain$continent == i, ], type = "parameter", chunks = 100, cores = slots)
        ll.is[[i]][[j]] <- logLik(b[[i]][[j]], newdata = dtrain[dtrain$continent == i, ])
        aic.is[[i]][[j]] <- -2 * ll.is[[i]][[j]] + 2 * (edf[[i]][[j]])
        p.oos <- predict(b[[i]][[j]], newdata = dtest[dtest$continent == i, ], type = "parameter", chunks = 100, cores = slots)
        ll.oos[[i]][[j]] <- logLik(b[[i]][[j]], newdata = dtest[dtest$continent == i, ])
        aic.oos[[i]][[j]] <- -2 * ll.oos[[i]][[j]] + 2 * (edf[[i]][[j]])
        p <- predict(b[[i]][[j]], newdata = dtest[dtest$continent == i, ], type = "parameter", chunks = 100, cores = slots)
        q50 <- family(b[[i]][[j]])$q(0.5, p)
        crps[[i]][[j]] <- try(CRPS(b[[i]][[j]], newdata = dtest[dtest$continent == i, ], interval = c(0, Inf), FUN = mean), silent = FALSE)
        link <- as.character(b[[i]][[j]]$family$links[1])
        mse[[i]][[j]] <- mean((dtest[dtest$continent == i, ]$hgb - q50)^2)
        dic[[i]][[j]] <- DIC(b[[i]][[j]], newdata = dtest[dtest$continent == i, ])
        dic[[i]][[j]] <- dic[[i]][[j]]$DIC
        waic[[i]][[j]] <- WAIC(b[[i]][[j]], newdata = dtest[dtest$continent == i, ])
        waic[[i]][[j]] <- waic[[i]][[j]]$WAIC1
        fit[[i]][[j]] <- family(b[[i]][[j]])$q(0.5, p)
        warnings()
        gc()
      } else {
        continent[[i]][[j]] <- i
        dist[[i]][[j]] <- j
        sm[[i]][[j]] <- NA
        edf[[i]][[j]] <- NA
        ll.is[[i]][[j]] <- NA
        ll.oos[[i]][[j]] <- NA
        aic.is[[i]][[j]] <- NA
        aic.oos[[i]][[j]] <- NA
        crps[[i]][[j]] <- NA
        mse[[i]][[j]] <- NA
        dic[[i]][[j]] <- NA
        waic[[i]][[j]] <- NA
      }
      cat(".. continent", i, "\n")
      cat(".. distribution", j, "\n")
      cat(".. in sample AIC", aic.is[[i]][[j]], "\n") 
      cat(".. out of sample AIC", aic.oos[[i]][[j]], "\n")
      cat(".. MSE", mse[[i]][[j]], "\n")
      cat(".. CRPS", mean(crps[[i]][[j]]), "\n")
      cat(".. DIC", dic[[i]][[j]], "\n")
      cat(".. WAIC", waic[[i]][[j]], "\n")
      time1 <- c(proc.time() - ptm)[3]
      cat(".. elapsed time distribution", i, ":", round(time1/60, 1), "minutes", "\n")
    }
  }
  
  ## Overview results.
  res <- cbind("continent" = unlist(continent), "dist" = unlist(dist), "logLikis" = unlist(ll.is), 
               "logLikoos" = unlist(ll.oos), "AICis" = unlist(aic.is), "AICoos" = unlist(aic.oos), 
               "MSE" = unlist(mse), "CRPS" = unlist(crps), "DIC" = unlist(dic), "WAIC" = unlist(waic))
  res <- as.data.frame(res)
  # res$dist <- rownames(res)
  options(digits = 15)
  res$AICis <- as.numeric(res$AICis) 
  res$AICoos <- as.numeric(res$AICoos) 
  res$logLikis <- as.numeric(res$logLikis) 
  res$logLikoos <- as.numeric(res$logLikoos) 
  res$CRPS <- as.numeric(res$CRPS) 
  res$DIC <- as.numeric(res$DIC) 
  res$WAIC <- as.numeric(res$WAIC) 
  res <- res[complete.cases(res), ]
  res <- res[res$logLikoos < -10, ]
  res <- res[order(res$logLikoos, decreasing = TRUE), ]
  print(res)
  rownames(res) <- NULL
  
  ## Save results selection model.
  print(res)
  saveRDS(res, file = "../results/fin_res.rds")
  
}

## Warnings.
warnings()
rm(list = ls()) 
