# Supplementary material for: High-resolution spatial prediction of anemia risk among children aged 6 to 59 months in low- and middle-income countries
Source: Commun Med (Lond). 2025 Mar 4;5:57. doi: 10.1038/s43856-025-00765-2 (PMC11880423; doi:10.1038/s43856-025-00765-2)
Supplement: Supplementary file 10 — Supplementary Software [file 43856_2025_765_MOESM10_ESM.zip › R-scripts_anemia-paper/analysis_hgb_fin_asia_ST3_cv.R]

## ----------  
## ProjectAnaemia: article submitted to communications medicine
## Name script: analysis_hgb_fin_asia_ST3_cv.R
## Author: Seiler, Johannes
## Topic: Estimate final model (ST3) for cross validation leaving out one region at a time.
## Date (last run) : 2024-05-27
## R-Version Cluster: R version 4.2.3
##----------  

## Clean up last session.
Sys.time()
unlink(".RData")
gc()
sessionInfo()

## Required packages.
library("nlme")
library("mgcv")
library("coda")
library("colorspace")
library("bamlss")
library("gamlss.dist")
library("bit")
library("scoringRules")
library("raster")
library("sp")
library("rgdal")
library("rgeos")
sessionInfo()

## Functions. 
## PNGs.
epng <- function(file, height = 8, width = 10, res = 300, bg = "white") {
  png(file, height = height, width = width,
      units = "in", res = res, bg = bg)
}
## Update formula. 
new_formula <- function(object, thres = 0) {
  sel <- contribplot(object, plot = FALSE)
  yname <- bamlss:::response.name(object)
  formula <- list()
  for(i in names(sel$selfreqs)) {
    eff <- sel$selfreqs[[i]][sel$selfreqs[[i]] > thres, , drop = FALSE]
    eff <- rownames(eff)
    eff <- gsub("s.", "", eff, fixed = TRUE)
    eff <- eff[eff != "p"]
    if(length(eff)) {
      eff <- paste(sort(eff), collapse = "+")
      formula[[i]] <- as.formula(paste("~", eff))
    }
  }
  fc <- paste0("update(formula[[1L]],", yname, " ~ .)")
  formula[[1L]] <- eval(parse(text = fc))
  return(formula)
}

## Load map for overlay and extracting points. 
ctr1 <- paste("_", c("BGD", "IND", "MMR", "NPL"), "_", sep = "", collapse = "|")
f1 <- dir("../data/GADM", full.names = TRUE)
f1 <- grep("gadm36", f1, fixed = TRUE, value = TRUE)
f1 <- grep("_1", f1, fixed = TRUE, value = TRUE)
f1 <- grep(ctr1, f1, value = TRUE)
m <- lapply(f1, FUN = readRDS)
m <- do.call("rbind", m)
crs(m)
ctr <- c("BGD", "MMR", "NPL")
regCV <- c("BGD", "MMR", "NPL", 
           "Andaman and Nicobar",   "Andhra Pradesh",         "Arunachal Pradesh",     "Assam",                
           "Bihar",                 "Chandigarh",            "Chhattisgarh",         
           "Chittagong",            "Dadra and Nagar Haveli", "Daman and Diu",                         
           "Goa",                   "Gujarat",                "Haryana",               "Himachal Pradesh",     
           "Jammu and Kashmir",     "Jharkhand",              "Karnataka",             "Kerala",               
           "Madhya Pradesh",        "Maharashtra",            "Manipur",               "Meghalaya",            
           "Mizoram",               "Nagaland",               "NCT of Delhi",          "Odisha",               
           "Puducherry",            "Punjab",                 "Rajasthan",             "Sikkim",               
           "Tamil Nadu",            "Telangana",              "Tripura",               "Uttar Pradesh",        
           "Uttarakhand",           "West Bengal")
rm(ctr1, f1)

## Load data and subset to included variables. 
vars <- c("dhscc3", "continent", "lon", "lat", "hgb", "ai", "altitude", "bord", "survey_year", "cage", 
          "conf25", "conf50", "conf100", "ldistance", "fyvacn", "gender", "gf", "hhs", "higheduyear", "lc12", 
          "lgdp", "lttcity", "lttmotor", "lttwalk", "magebirth", "minc12", "ndvi12", "nl20_12", "pre12", "soil2", 
          "t2m12", "x", "y")
## dtrain
dtrain <- readRDS(file = "data/dtrain.rds")
dtrain <- subset(dtrain, continent == "asia")
dtrain <- dtrain[, vars]
## Overlay
dtrain$lon2 <- dtrain$lon; dtrain$lat2 <- dtrain$lat
coordinates(dtrain) <- ~ lon2 + lat2
crs(dtrain) <- crs(m)
d <- over(dtrain, m)
dtrain$adm1 <- d$NAME_1
dtrain$GID_1 <- d$GID_1
## correct that for one PSU map not precise enough
dtrain$adm1 <- ifelse(is.na(dtrain$adm1), "MMR", dtrain$adm1)
dtrain$GID_1 <- ifelse(is.na(dtrain$GID_1), "MMR", dtrain$GID_1)
dtrain <- dtrain@data
gc()
##Subset
table(dtrain$adm1, useNA = "always")
table(dtrain$dhscc3, useNA = "always")
nrow(dtrain)
dtrain <- subset(dtrain, ifelse(dhscc3 %in% ctr, dhscc3 != regCV[SGE_TASK_ID], adm1 != regCV[SGE_TASK_ID]))
table(dtrain$adm1, useNA = "always")
table(dtrain$dhscc3, useNA = "always")
nrow(dtrain)
## dtest
dtest <- readRDS(file = "data/dtest.rds")
dtest <- subset(dtest, continent == "asia")
check <- dtest
dtest <- dtest[, vars]
## Overlay
dtest$lon2 <- dtest$lon; dtest$lat2 <- dtest$lat
coordinates(dtest) <- ~ lon2 + lat2
crs(dtest) <- crs(m)
d <- over(dtest, m)
dtest$adm1 <- d$NAME_1
dtest$GID_1 <- d$GID_1
rm(d, m)
dtest <- dtest@data
gc()
##Subset
table(dtest$adm1, useNA = "always")
nrow(dtest)

## Model distribution.
dists <- list(
  "ST3" = ST3(mu.link = "identity", sigma.link = "log", nu.link = "log", tau.link = "log")  
)

## Load selection model.
b.sel <- readRDS("results/sel_asia_b2.rds")
nf <- new_formula(b.sel[["asia"]][["ST3"]])
print(nf)
rm(b.sel)
gc()

## Formula. change k = 5 to k = 3 when omitting NPL
f <- list(
  hgb ~ s(ai) + s(altitude) + s(bord, k = 5) + s(cage) + s(higheduyear, k = 5) + 
    lc12 +  s(lgdp, k = 3, m = 1) +  s(t2m12) + 
    ti(x, y, cage, bs = c("tp", "tp"), d = c(2, 1), k = c(30, 5), m = c(1, 1)) + 
    ti(x, y, bs = "tp", d = 2, k = 30, m = 1),
  sigma ~ s(altitude) + s(cage) + s(lgdp, k = 3, m = 1) + s(survey_year, k = 3, m = 1) +
    ti(x, y, bs = "tp", d = 2, k = 30, m = 1),
  nu ~ s(pre12) +
    ti(x, y, cage, bs = c("tp", "tp"), d = c(2, 1), k = c(30, 5), m = c(1, 1)), 
  tau ~ 1
)
print(f)
f <- list(
  hgb ~ s(ai) + s(altitude) + s(bord, k = 5) + s(cage) + s(higheduyear, k = 5) + 
    lc12 +  s(lgdp, k = 5, m = 1) +  s(t2m12) + 
    ti(x, y, cage, bs = c("tp", "tp"), d = c(2, 1), k = c(50, 5), m = c(1, 1)) + 
    ti(x, y, bs = "tp", d = 2, k = 50, m = 1),
  sigma ~ s(altitude) + s(cage) + s(lgdp, k = 5, m = 1) + s(survey_year, k = 5, m = 1) +
    ti(x, y, bs = "tp", d = 2, k = 50, m = 1),
  nu ~ s(pre12) +
    ti(x, y, cage, bs = c("tp", "tp"), d = c(2, 1), k = c(50, 5), m = c(1, 1)), 
  tau ~ 1
)
print(f)

## Initialize coefficients using opt_bfit.
if(!file.exists(paste("results/cv/fin_asia_ctr_", regCV[SGE_TASK_ID],"_ST3_bs.rds", sep = ""))) {
  set.seed(42)
  bs <- bamlss(f = f, family = dists$ST3, data = dtrain,
               optimizer = opt_bfit, maxit = 600, 
               eps = 0.005, do.optim = FALSE, 
               sampler = FALSE, light = TRUE)
  saveRDS(bs, paste("results/cv/fin_asia_ctr_", regCV[SGE_TASK_ID],"_ST3_bs.rds", sep = ""))     
  bs <- coef(bs)
  gc()
}

# ## Load results. 
# bs <- readRDS(paste("results/cv/fin_asia_ctr_", regCV[SGE_TASK_ID],"_ST3_bs.rds", sep = ""))
# bs <- coef(bs)

## Estimate MCMC models.
if(!file.exists(paste("results/cv/fin_asia_ctr_", regCV[SGE_TASK_ID],"_ST3_b.rds", sep = ""))) {
  set.seed(42)
  b <- bamlss(f = f, family = dists$ST3, data = dtrain,
              start = bs, optimizer = FALSE, sampler = TRUE, 
              n.iter = 6000, burnin = 1000, thin = 5,
              light = TRUE)
  
  ## Summary and save. 
  summary(b)
  saveRDS(b, paste("results/cv/fin_asia_ctr_", regCV[SGE_TASK_ID],"_ST3_b.rds", sep = ""))
}

## Load results. 
b <- readRDS(paste("results/cv/fin_asia_ctr_", regCV[SGE_TASK_ID],"_ST3_b.rds", sep = ""))

## Summary model.
aic.is <- aic.oos <- crps <- dic <- edf <- fit <- ll.is <- ll.oos <- mse <- sm <- waic <- list()
for(i in names(dists)) {
  ptm <- proc.time()
  cat(".. distribution", i, "\n", ".. nobs ", nrow(dtrain), "\n")
  set.seed(8191)
  if(!inherits(b, "try-error")) {
    s <- samples(b)
    s <- s[, grepl("(?=.*edf)", x = attr(s, which = "dimnames")[2][[1]], perl = TRUE)]
    edf[[i]] <- sum(colMeans(s[, grepl("(?=.*edf)", x = attr(s, which = "dimnames")[2][[1]], perl = TRUE)]))
    p.is <- predict(b, newdata = dtrain, type = "parameter", chunks = 200)
    ll.is[[i]] <- logLik(b, newdata = dtrain)
    aic.is[[i]] <- -2 * ll.is[[i]] + 2 * (edf[[i]])
    p.oos <- predict(b, newdata = dtest, type = "parameter", chunks = 200)
    ll.oos[[i]] <- logLik(b, newdata = dtest)
    aic.oos[[i]] <- -2 * ll.oos[[i]] + 2 * (edf[[i]])
    p <- predict(b, newdata = dtest, type = "parameter", chunks = 200)
    q50 <- family(b)$q(0.5, p)
    crps[[i]] <- try(CRPS(b, newdata = dtest, interval = c(0, Inf), FUN = mean), silent = FALSE)
    link <- as.character(b$family$links[1])
    mse[[i]] <- mean((dtest$hgb - q50)^2)
    dic[[i]] <- DIC(b)
    dic[[i]] <- dic[[i]]$DIC
    waic[[i]] <- WAIC(b)
    waic[[i]] <- waic[[i]]$WAIC1
    fit[[i]] <- family(b)$q(0.5, p)
    warnings()
  } else {
    sm[[i]] <- NA
    edf[[i]] <- NA
    ll.is[[i]] <- NA
    ll.oos[[i]] <- NA
    aic.is[[i]] <- NA
    aic.oos[[i]] <- NA
    crps[[i]] <- NA
    mse[[i]] <- NA
    dic[[i]] <- NA
    waic[[i]] <- NA
  }
  cat(".. distribution", i, "\n")
  cat(".. in sample AIC", aic.is[[i]], "\n") 
  cat(".. out of sample AIC", aic.oos[[i]], "\n")
  cat(".. MSE", mse[[i]], "\n")
  cat(".. CRPS", mean(crps[[i]]), "\n")
  cat(".. DIC", dic[[i]], "\n")
  cat(".. WAIC", waic[[i]], "\n")
  time1 <- c(proc.time() - ptm)[3]
  cat(".. elapsed time distribution", i, ":", round(time1/60, 1), "minutes", "\n")
}

## Overview results.
res <- cbind("logLikis" = unlist(ll.is), "logLikoos" = unlist(ll.oos), "AICis" = unlist(aic.is), "AICoos" = unlist(aic.oos), 
                  "MSE" = unlist(mse), "CRPS" = unlist(crps), "DIC" = unlist(dic), "WAIC" = unlist(waic))
res <- as.data.frame(res)
res$dist <- rownames(res)
res$continent <- unique(dtrain$continent)
res$region <- regCV[SGE_TASK_ID]
options(digits = 15)
res$AICis <- as.numeric(res$AICis) 
res$AICoos <- as.numeric(res$AICoos) 
res$logLikis <- as.numeric(res$logLikis) 
res$logLikoos <- as.numeric(res$logLikoos) 
res$CRPS <- as.numeric(res$CRPS) 
res$DIC <- as.numeric(res$DIC) 
res$WAIC <- as.numeric(res$WAIC) 
res <- res[complete.cases(res), ]
res <- res[res$logLikoos < -100, ]
res <- res[order(res$logLikoos, decreasing = TRUE), ]
print(res)

## Save results final model.
saveRDS(res, file = paste("results/cv/fin_asia_ctr_", regCV[SGE_TASK_ID], "_ST3_res.rds", sep = "")) 

## Model Diagnostic final.
e <- fam <- p <- pit <- list()
n_fam <- names(dists)
for(i in n_fam){
  cat(".. distribution", i, "\n")
  e[[i]] <- try(residuals(b, "quantile", newdata = dtest), silent = FALSE)  
  fam[[i]] <- try(family(b), silent = FALSE)
  p[[i]] <- try(predict(b, newdata = dtest, type = "parameter", chunks = 200), silent = FALSE)
  pit[[i]] <- try(fam[[i]]$p(dtest$hgb, p[[i]]), silent = FALSE)
}

## Actual against fitted values. 
col_fig <- sequential_hcl(n = 1, palette = "Grays", alpha = 0.25)
for(i in n_fam){
  cat(".. distribution", i, "\n")
  epng(paste(file = "plot/cv/fin_asia_ctr_", regCV[SGE_TASK_ID], "_actual_fitted_", i, ".png", sep = ""))
  plot(fit[[i]], dtest$hgb, col = col_fig, #xlim = c(0.5, 13.5), ylim = c(0.5, 13.5), 
       main = "Actual values against predicted values", xlab = "Predicted haemoglobin", ylab = "Observed haemoglobin")
  abline(a = 0, b = 1, col = "darkred")
  box(lty = "solid", col = "black", lwd = 1.50)
  invisible(dev.off())
}

## QQ-plot quantile residuals.
for(i in n_fam) {
  cat(".. distribution", i, "\n")
  epng(paste(file = "plot/cv/fin_asia_ctr_", regCV[SGE_TASK_ID], "_qq_resid_", i, ".png", sep = ""))
  plot(e[[i]], which = "qq-resid", main = "Randomized quantile residuals")
  box(lty = "solid", col = "black", lwd = 1.50)
  invisible(dev.off())
}

## Hist quantile residuals.
for(i in n_fam) {
  cat(".. distribution", i, "\n")
  epng(paste(file = "plot/cv/fin_asia_ctr_", regCV[SGE_TASK_ID], "_hist_resid_", i, ".png", sep = ""))
  plot(e[[i]], which = "hist-resid", main = "Randomized quantile residuals")
  box(lty = "solid", col = "black", lwd = 1.50)
  invisible(dev.off())
}

## Worm plot.
for(i in n_fam) {
  cat(".. distribution", i, "\n")
  epng(paste(file = "plot/cv/fin_asia_ctr_", regCV[SGE_TASK_ID], "_worm_", i, ".png", sep = ""))
  plot(e[[i]], which = "wp", main = "Randomized quantile residuals")
  box(lty = "solid", col = "black", lwd = 1.50)
  invisible(dev.off())
}

## Probability integral transform integral.
for(i in n_fam) {
  cat(".. distribution", i, "\n")
  epng(paste(file = "plot/cv/fin_asia_ctr_", regCV[SGE_TASK_ID], "_pit_", i, ".png", sep = ""))
  plot(0, type = "n", axes = FALSE, ann = FALSE)
  try(hist(pit[[i]], freq = FALSE, breaks = 10, main = "PIT histogram", xlab = "PIT"), silent = FALSE)
  abline(h = 1.0, lwd = 2.0, lty = 3)
  box(lty = "solid", col = "black", lwd = 1.50)
  invisible(dev.off())
}

## Clean up.
gc(verbose = FALSE)
warnings()
rm(list = ls())
