# Supplementary material for: High-resolution spatial prediction of anemia risk among children aged 6 to 59 months in low- and middle-income countries
Source: Commun Med (Lond). 2025 Mar 4;5:57. doi: 10.1038/s43856-025-00765-2 (PMC11880423; doi:10.1038/s43856-025-00765-2)
Supplement: Supplementary file 10 — Supplementary Software [file 43856_2025_765_MOESM10_ESM.zip › R-scripts_anemia-paper/example.R]

##----------  
## ProjectAnaemia: article submitted to communications medicine
## Name script: example.R
## Author: Seiler, Johannes
## Topic: Example script to illustrate the five modeling steps of the anemia paper
## Date (last run): 2024-07-22
## R-Version Cluster: R version 4.2.3 
##----------  


##----------  
## Libraries
##----------  
library("nlme")
library("mgcv")
library("coda")
library("colorspace")
library("bamlss")
library("gamlss.dist")
library("bit")
library("ff")
library("parallel")
library("scoringRules")
library("scales")
sessionInfo()


##----------  
## Formulas.
## Update formula. 
##----------  
new_formula <- function(object, thres = 0) {
  sel <- contribplot(object, plot = FALSE)
  yname <- bamlss:::response.name(object)
  formula <- list()
  for(i in names(sel$selfreqs)) {
    eff <- sel$selfreqs[[i]][sel$selfreqs[[i]] > thres, , drop = FALSE]
    eff <- rownames(eff)
    eff <- gsub("s.", "", eff, fixed = TRUE)
    eff <- eff[eff != "p"]
    if(length(eff)) {
      eff <- paste(sort(eff), collapse = "+")
      formula[[i]] <- as.formula(paste("~", eff))
    }
  }
  fc <- paste0("update(formula[[1L]],", yname, " ~ .)")
  formula[[1L]] <- eval(parse(text = fc))
  return(formula)
}

##----------  
## 1. Creating (simulated) training and test data sets. 
##----------  
set.seed(8191)
d <- GAMart(5000)
d$indID <- 1:nrow(d)
d$bin.effect <- ifelse(d$bin == "no", -1, 1)
d$num <- d$num + rSEP3(nrow(d), mu = 10.7, sigma = 1.46, nu = 0.795, tau = 1.82)
dtrain <- d[sample(nrow(d), floor(0.8 * nrow(d)), replace = FALSE), ]
dtest <- d[!d$indID %in% dtrain$indID, ]

## Batches for opt_bbfit.
btch <- list()
set.seed(8191)
btch <- lapply(1:1500, function(x) 
    sample(nrow(dtrain), 2000, replace = FALSE))


##----------  
## 2. Reducing the number of suitable candidate distributions.
##----------  
## Distributions. 
dists <- gamlss_distributions(type = "continuous")
dists <- list("NO" = dists[["NO"]], 
              "SEP3" = dists[["SEP3"]])

## Formula.
f <- list(
  num ~ 1)
print(f)

## Estimate 'naive models'.
aic.is <- aic.oos <- b.int <- crps <- edf <- ll.is <- ll.oos <- mse <- sm <- list()
for(i in names(dists)) {
  cat(".. distribution", i, "\n", ".. nobs ", nrow(dtrain), "\n")
  set.seed(8191)
  b.int[[i]] <- try(bamlss(f, dtrain, family = dists[[i]], light = TRUE, 
                       sampler = FALSE, optimizer = opt_bbfitp, batch_ids = btch[1:1000],  
                       nu = 1, aic = TRUE, eps_loglik = -Inf, slice = TRUE, K = 2), 
                silent = FALSE)
  if(!inherits(b.int[[i]], "try-error")) {
    cat(".. calculating some metrics for distribution", i, "\n")
    sm[[i]] <- summary(b.int[[i]])
    edf[[i]] <- length(formals(dists[[i]])) 
    p.is <- predict(b.int[[i]], newdata = dtrain, type = "parameter", FUN = mean, burnin = 500)
    ll.is[[i]] <- family(b.int[[i]])$loglik(dtrain$num, p.is)
    aic.is[[i]] <- - 2 * ll.is[[i]] + 2 * edf[[i]]
    p.oos <- predict(b.int[[i]], newdata = dtest, intercept = TRUE, type = "parameter", burnin = 500)
    ll.oos[[i]] <- family(b.int[[i]])$loglik(dtest$num, p.oos)
    aic.oos[[i]] <- - 2 * ll.oos[[i]] + 2 * edf[[i]]
    p <- predict(b.int[[i]],  newdata = dtest, intercept = TRUE, type = "parameter", burnin = 500)
    q50 <- try(family(b.int[[i]])$q(0.5, p), silent = FALSE)
    if(inherits(q50, "try-error")) {
      q50 <- mean(p)
    }
    crps[[i]]<- try(CRPS(b.int[[i]], newdata = dtest, interval = c(0, Inf), FUN = mean, burnin = 500), silent = FALSE)  
    link <- as.character(family(b.int[[i]])$links[1])
    mse[[i]]<- mean((dtest$num - q50)^2)
    print(coef(b.int[[i]]))
  } 
  cat(".. distribution", i, "\n"); print(aic.is[[i]]); print(aic.oos[[i]]); print(mse[[i]]); print(crps[[i]])
}

## CRPS and regression diagnostic plots.
print(crps)

## Predict residuals.
e <- residuals(b.int[["SEP3"]], newdata = dtest, type = "quantile", burnin = 0, chunks = 50)
fam <- family(b.int[["SEP3"]]) 
p <- predict(b.int[["SEP3"]], newdata = dtest, type = "parameter", burnin = 0, chunks = 50)
pit <- fam$p(dtest$num, p) 

## Residual diagnostic.
par(mfrow = c(2, 2), mar = c(4.1, 4.5, 2.5, 1.1))
plot(e, which = "hist-resid", main = "Histogram and density", spar = FALSE, lwd = 3)
box()
plot(e, newdata = dtest, which = "qq-resid", c95 = TRUE, burnin = 0, main = "QQ plot", 
     xlab = "Theoretical quantiles", ylab = "Sample quantiles",
     spar = FALSE, pch = 16, pex = 0.5, col = alpha("darkblue", 0.1))
box()
plot(e, newdata = dtest, which = "wp", burnin = 0, main = "Worm plot", 
     spar = FALSE, pch = 16, pex = 0.5, col = alpha("darkblue", 0.1))
abline(h = 0.0, lwd = 2.0, lty = 3, col = "darkred")
box()
hist(pit, freq = FALSE, breaks = seq(0, 1, by = 0.05), main = "PIT histogram", 
     xlab = "Probability integral transform")
abline(h = 1.0, lwd = 2.0, lty = 3, col = "darkred")
box()
invisible(dev.off())


##---------- 
## Clean up. 
##---------- 
rm(aic.is, aic.oos, crps, dists, edf, f, fam, ll.is, ll.oos, mse, p, p.is, p.oos, sm, e, i, link, pit, q50, dlogNO, hNO, plogNO)


##----------  
## 3. Defining candidate predictors \eta_k for each distributional parameter k.
##----------  
## Distributions. 
dists <- gamlss_distributions(type = "continuous")
dists <- list("NO"   = NO(mu.link   = "identity", sigma.link = "log"),
              "SEP3" = SEP3(mu.link = "identity", sigma.link = "log", nu.link = "log", tau.link = "log"))

## Formula (see Equation (3) of the supplementary materials for the used formula).
f <- list(
  num ~ s(fac, bs = "re") + s(bin.effect, bs = "re") + 
    s(x1) + s(x2) +  
    ti(lon,  lat, bs = "tp", d = 2, k = 30, m = 1) + 
    ti(lon, lat, bs = "tp", d = 2, k = 30, m = 1, by = bin.effect),
  sigma ~ s(fac, bs = "re") + s(bin.effect, bs = "re") + 
    s(x1) + s(x2) +  
    ti(lon,  lat, bs = "tp", d = 2, k = 30, m = 1) + 
    ti(lon, lat, bs = "tp", d = 2, k = 30, m = 1, by = bin.effect),
  nu ~ s(fac, bs = "re") + s(bin.effect, bs = "re") + 
    s(x1) + s(x2) +  
    ti(lon,  lat, bs = "tp", d = 2, k = 30, m = 1) + 
    ti(lon, lat, bs = "tp", d = 2, k = 30, m = 1, by = bin.effect),
  tau ~ s(fac, bs = "re") + s(bin.effect, bs = "re") + 
    s(x1) + s(x2) + 
    ti(lon,  lat, bs = "tp", d = 2, k = 30, m = 1) + 
    ti(lon, lat, bs = "tp", d = 2, k = 30, m = 1, by = bin.effect)
)
print(f)
f <- list(
  "NO" = list(f[[1]], f[[2]]),
  "SEP3" = f
)

## Estimate selection models.
aic.is <- aic.oos <- b.sel <- crps <- edf <- ll.is <- ll.oos <- mse <- sm <- list()
for(i in names(dists)) {
  ptm <- proc.time()
  cat(".. distribution", i, "\n", ".. nobs ", nrow(dtrain), "\n")
  set.seed(8191)
  b.sel[[i]] <- bamlss(f[[i]], family = dists[[i]], data = dtrain, optimizer = opt_bbfit,  
                            sampler = FALSE, light = TRUE, batch_ids = btch[1:500],
                            nu = 0.1, aic = TRUE, eps_loglik = 0.0001, select = TRUE,
                            always = FALSE, K = 2)
  contribplot(b.sel[[i]], plot = FALSE)
  if(!inherits(b.sel[[i]], "try-error")) {
    cat(".. calculating some metrics for distribution", i, "\n")
    sm[[i]] <- summary(b.sel[[i]])
    edf[[i]] <- try(sum(sm[[i]]$smooth.construct$mu) + sum(sm[[i]]$smooth.construct$sigma) + length(dists[[i]]$parameters), silent = FALSE)
    p.is <- predict(b.sel[[i]], newdata = dtrain, type = "parameter", chunks = 200)
    ll.is[[i]] <- logLik(b.sel[[i]], newdata = dtrain)
    aic.is[[i]] <- -2 * ll.is[[i]] + 2 * (edf[[i]])
    p.oos <- predict(b.sel[[i]], newdata = dtest, type = "parameter", chunks = 200)
    ll.oos[[i]] <- logLik(b.sel[[i]], newdata = dtest)
    aic.oos[[i]] <- -2 * ll.oos[[i]] + 2 * (edf[[i]])
    p <- predict(b.sel[[i]], newdata = dtest, type = "parameter", chunks = 200)
    q50 <- family(b.sel[[i]])$q(0.5, p)
    crps[[i]] <- try(CRPS(b.sel[[i]], newdata = dtest, interval = c(0, Inf), FUN = mean), silent = FALSE)
    link <- as.character(b.sel[[i]]$family$links[1])
    mse[[i]] <- mean((dtest$num - q50)^2)
  }
  cat(".. distribution", i, "\n"); print(aic.is[[i]]); print(aic.oos[[i]]); print(mse[[i]]); print(crps[[i]])
}

## CRPS and regression diagnostic plots.
print(crps)

## Predict residuals.
e <- residuals(b.sel[["SEP3"]], newdata = dtest, type = "quantile", burnin = 0, chunks = 50)
fam <- family(b.sel[["SEP3"]]) 
p <- predict(b.sel[["SEP3"]], newdata = dtest, type = "parameter", burnin = 0, chunks = 50)
pit <- fam$p(dtest$num, p) 

## Residual diagnostic.
par(mfrow = c(2, 2), mar = c(4.1, 4.5, 2.5, 1.1))
plot(e, which = "hist-resid", main = "Histogram and density", spar = FALSE, lwd = 3)
box()
plot(e, newdata = dtest, which = "qq-resid", c95 = TRUE, burnin = 0, main = "QQ plot", 
     xlab = "Theoretical quantiles", ylab = "Sample quantiles",
     spar = FALSE, pch = 16, pex = 0.5, col = alpha("darkblue", 0.1))
box()
plot(e, newdata = dtest, which = "wp", burnin = 0, main = "Worm plot", 
     spar = FALSE, pch = 16, pex = 0.5, col = alpha("darkblue", 0.1))
abline(h = 0.0, lwd = 2.0, lty = 3, col = "darkred")
box()
hist(pit, freq = FALSE, breaks = seq(0, 1, by = 0.05), main = "PIT histogram", 
     xlab = "Probability integral transform")
abline(h = 1.0, lwd = 2.0, lty = 3, col = "darkred")
box()
invisible(dev.off())


##---------- 
## Clean up. 
##----------  
rm(aic.is, aic.oos, crps, dists, edf, f, fam, ll.is, ll.oos, mse, p, p.is, p.oos, sm, e, i, link, pit, q50, dlogNO, hNO, plogNO)


##----------  
## 4. Re-estimate the final models omitting uninformative covariates.
##----------  
## Distributions. 
dists <- list("SEP3" = SEP3(mu.link = "identity", sigma.link = "log", nu.link = "log", tau.link = "log"))
nf <- new_formula(b.sel$SEP3)

f <- list(
  num ~ fac + bin.effect + 
    s(x1) + s(x2) + 
    ti(lon,  lat, bs = "tp", d = 2, k = 30, m = 1) + 
    ti(lon, lat, bs = "tp", d = 2, k = 30, m = 1, by = bin.effect),
  sigma ~ s(x1) + s(x2) + 
    ti(lon, lat, bs = "tp", d = 2, k = 30, m = 1, by = bin.effect),
  nu ~ fac + 
    s(x1) + s(x2) + 
    ti(lon,  lat, bs = "tp", d = 2, k = 30, m = 1),
  tau ~ fac + 
    s(x1) + s(x2) + 
    ti(lon,  lat, bs = "tp", d = 2, k = 30, m = 1) + 
    ti(lon, lat, bs = "tp", d = 2, k = 30, m = 1, by = bin.effect)
)
print(f)

## Estimate selection models.
## Initialize coefficients using opt_bfit.
set.seed(42)
bs <- bamlss(f = f, family = dists[["SEP3"]], data = dtrain,
             optimizer = opt_bfit, maxit = 600,
             eps = 0.005, do.optim = FALSE,
             sampler = FALSE, light = TRUE)
bs <- coef(bs)
gc()

## Estimate MCMC models.
## Note the final models of the paper where run with n.iter = 12000 and burnin = 2000 
# (however even with only 4000 observations the runtime would be about 60 minutes on a 
# linux machine with a Intel i5 processor).
set.seed(42)
b.fin <- bamlss(f = f, family = dists[["SEP3"]], data = dtrain,
                start = bs, optimizer = FALSE, sampler = TRUE,
                n.iter = 1200, burnin = 200, thin = 10,
                light = TRUE)

## Summary and save. 
summary(b.fin)
cat(".. calculating some metrics for final model \n")
s <- samples(b.fin)
s <- s[, grepl("(?=.*edf)", x = attr(s, which = "dimnames")[2][[1]], perl = TRUE)]
edf <- sum(colMeans(s[, grepl("(?=.*edf)", x = attr(s, which = "dimnames")[2][[1]], perl = TRUE)]))
p.is <- predict(b.fin, newdata = dtrain, type = "parameter", chunks = 200)
ll.is <- logLik(b.fin, newdata = dtrain)
aic.is <- -2 * ll.is + 2 * (edf)
p.oos <- predict(b.fin, newdata = dtest, type = "parameter", chunks = 200)
ll.oos <- logLik(b.fin, newdata = dtest)
aic.oos <- -2 * ll.oos + 2 * (edf)
p <- predict(b.fin, newdata = dtest, type = "parameter", chunks = 200)
q50 <- family(b.fin)$q(0.5, p)
crps <- try(CRPS(b.fin, newdata = dtest, interval = c(0, Inf), FUN = mean), silent = FALSE)
link <- as.character(b.fin$family$links[1])
mse <- mean((dtest$num - q50)^2)
dic <- DIC(b.fin)
dic <- dic$DIC
waic <- WAIC(b.fin)
waic <- waic$WAIC1
fit <- family(b.fin)$q(0.5, p)
cat(".. final model \n"); print(aic.is); print(aic.oos); print(mse); print(crps)

## CRPS and regression diagnostic plots.
print(crps)

## Predict residuals.
e <- residuals(b.fin, newdata = dtest, type = "quantile", burnin = 0, chunks = 50)
fam <- family(b.fin) 
p <- predict(b.fin, newdata = dtest, type = "parameter", burnin = 0, chunks = 50)
pit <- fam$p(dtest$num, p) 

## Residual diagnostic.
par(mfrow = c(2, 2), mar = c(4.1, 4.5, 2.5, 1.1))
plot(e, which = "hist-resid", main = "Histogram and density", spar = FALSE, lwd = 3)
box()
plot(e, newdata = dtest, which = "qq-resid", c95 = TRUE, burnin = 0, main = "QQ plot", 
     xlab = "Theoretical quantiles", ylab = "Sample quantiles",
     spar = FALSE, pch = 16, pex = 0.5, col = alpha("darkblue", 0.1))
box()
plot(e, newdata = dtest, which = "wp", burnin = 0, main = "Worm plot", 
     spar = FALSE, pch = 16, pex = 0.5, col = alpha("darkblue", 0.1))
abline(h = 0.0, lwd = 2.0, lty = 3, col = "darkred")
box()
hist(pit, freq = FALSE, breaks = seq(0, 1, by = 0.05), main = "PIT histogram", 
     xlab = "Probability integral transform")
abline(h = 1.0, lwd = 2.0, lty = 3, col = "darkred")
box()
invisible(dev.off())


##---------- 
## Clean up. 
##---------- 
gc(verbose = FALSE)
warnings()
rm(list = ls())
