# Supplementary material for: High-resolution spatial prediction of anemia risk among children aged 6 to 59 months in low- and middle-income countries
Source: Commun Med (Lond). 2025 Mar 4;5:57. doi: 10.1038/s43856-025-00765-2 (PMC11880423; doi:10.1038/s43856-025-00765-2)
Supplement: Supplementary file 10 — Supplementary Software [file 43856_2025_765_MOESM10_ESM.zip › R-scripts_anemia-paper/README-for-supplemental-bash-and-R-script]

README summarizing the distinct bash and R-scripts for the research article 'High-resolution spatial prediction of anemia risk among children aged 6 to 59 months in low-and middle-income countries' submitted to Communications Medicine.

Note that these scripts are custom tailored to the HPC infrastructure LEO of the University Innsbruck. 
Further note that we do not have permission by ICF international to pass on the Demographic and Health Survey (DHS) data to other researchers. 

NAME Script                     Description

## Data pre-processing of step (1).
analysis_hgb_dat                Bash script to start the R-Script analysis_hgb_dat.R that pre-processes the data i.e., step (1) described in S 3. 
analysis_hgb_dat.R              Pre-processing the data for the Anemia Paper. 


## Intercept models of step (2).
analysis_hgb_int                Bash script to start the R-Script analysis_hgb_int.R. 
analysis_hgb_int.R              Estimate the intercept only model of step (2) using the slice sampling variant described in reference [35]. 
analysis_hgb_int_mcmc           Bash script to start the R-Script analysis_hgb_int_mcmc.R, also includes model diagnostic of step (5). 
analysis_hgb_int_mcmc.R         Estimate the intercept only model of step (2) using MCMC sampling as robustness check.


## Variable selection models of step (3).
analysis_hgb_sel_asia           Bash script to start the R-Script analysis_hgb_sel_asia.R, also includes model diagnostic of step (5). 
analysis_hgb_sel_asia.R         Estimate the variable selection model of step (3) for the sub region South Asia.
analysis_hgb_sel_mdg            Bash script to start the R-Script analysis_hgb_sel_mdg.R, also includes model diagnostic of step (5).
analysis_hgb_sel_mdg.R          Estimate the variable selection model of step (3) for the sub region Madagascar.
analysis_hgb_sel_ssa            Bash script to start the R-Script analysis_hgb_sel_ssa.R, also includes model diagnostic of step (5). 
analysis_hgb_sel_ssa.R          Estimate the variable selection model of step (3) for the sub region sub-Sahara Africa.


## Final models of step (4).
analysis_hgb_fin_asia_JSU       Bash script to start the R-Script analysis_hgb_fin_asia_JSU.R, also includes model diagnostic of step (5). 
analysis_hgb_fin_asia_JSU.R     Estimate the final model of step (4) for the sub region South Asia using the JSU distribution.
analysis_hgb_fin_asia_SEP3      Bash script to start the R-Script analysis_hgb_fin_asia_SEP3.R, also includes model diagnostic of step (5).
analysis_hgb_fin_asia_SEP3.R    Estimate the final model of step (4) for the sub region South Asia using the SEP3 distribution.
analysis_hgb_fin_asia_ST3       Bash script to start the R-Script analysis_hgb_fin_asia_ST3.R, also includes model diagnostic of step (5). 
analysis_hgb_fin_asia_ST3.R     Estimate the final model of step (4) for the sub region South Asia using the ST3 distribution.
analysis_hgb_fin_mdg_EGB2       Bash script to start the R-Script analysis_hgb_fin_mdg_EGB2.R, also includes model diagnostic of step (5). 
analysis_hgb_fin_mdg_EGB2.R     Estimate the final model of step (4) for the sub region Madagascar using the JSU distribution.
analysis_hgb_fin_mdg_SEP3       Bash script to start the R-Script analysis_hgb_fin_mdg_SEP3.R, also includes model diagnostic of step (5).
analysis_hgb_fin_mdg_SEP3.R     Estimate the final model of step (4) for the sub region Madagascar using the SEP3 distribution.
analysis_hgb_fin_mdg_ST5        Bash script to start the R-Script analysis_hgb_fin_mdg_ST5.R, also includes model diagnostic of step (5). 
analysis_hgb_fin_mdg_ST5.R      Estimate the final model of step (4) for the sub region Madagascar using the ST3 distribution.
analysis_hgb_fin_ssa_EGB2       Bash script to start the R-Script analysis_hgb_fin_ssa_EGB2.R, also includes model diagnostic of step (5). 
analysis_hgb_fin_ssa_EGB2.R     Estimate the final model of step (4) for the sub region sub-Sahara Africa using the JSU distribution.
analysis_hgb_fin_ssa_SEP3       Bash script to start the R-Script analysis_hgb_fin_ssa_SEP3.R, also includes model diagnostic of step (5).
analysis_hgb_fin_ssa_SEP3.R     Estimate the final model of step (4) for the sub region sub-Sahara Africa using the SEP3 distribution.
analysis_hgb_fin_ssa_SHASHo2	Bash script to start the R-Script analysis_hgb_fin_ssa_SHASHo2.R, also includes model diagnostic of step (5). 
analysis_hgb_fin_ssa_SHASHo2.R	Estimate the final model of step (4) for the sub region sub-Sahara Africa using the ST3 distribution.


## Some regressiond diagnostic of step (5).
res_fin                         Bash script to start the R-Script res_fin.R.  
res_fin.R                       Calculate some further metrics for regression diagnostic of step (5) (final models only).


## Cross-validation.
array_job_asia                  Bash script to start the array job of the R-Script array_job_asia.R.
array_job_asia.R                Setting up the array job to run the cross validation using the the R-Script analysis_hgb_fin_asia_ST3.R
analysis_hgb_fin_asia_ST3.R     Cross-validation of the best final model for the sub region South Asia.
array_job_mdg                   Bash script to start the array job of the R-Script array_job_mdg.R.
array_job_mdg.R                 Setting up the array job to run the cross validation using the the R-Script analysis_hgb_fin_mdg_SEP3.R
analysis_hgb_fin_mdg_SEP3.R     Cross-validation of the best final model for the sub region Madagascar.
array_job_ssa                   Bash script to start the array job of the R-Script array_job_ssa.R.
array_job_ssa.R                 Setting up the array job to run the cross validation using the the R-Script analysis_hgb_fin_ssa_SEP3.R
analysis_hgb_fin_ssa_SEP3.R     Cross-validation of the best final model for the sub region sub-Sahara Africa.


## High resolution prediction.
array_job_pred                  Bash script to start the array job of the R-Script array_job_pred.R.
array_job_pred.R                Setting up the array job to run the R-Script prediction_par.R to predict monthly anemia prevalences.
prediction_par.R                Prediction of monthly (i.e., age of children between 6 and 59 months) anemia prevalences using the final models, 
                                also aggregates estimates to admin-0, admin-1, and admin-2 levels.
                                
       
## Example.
example.R                       For illustration purposes of the five individual modelling steps. 


## Script to reproduce the figures of the manuscript.
figures.R                       The script can be used in combination with the provided datasets to reproduce the figures of the manuscript. Please make sore that the script and the datasets are located in the same directory. 
