# Supplementary material for: High-resolution spatial prediction of anemia risk among children aged 6 to 59 months in low- and middle-income countries
Source: Commun Med (Lond). 2025 Mar 4;5:57. doi: 10.1038/s43856-025-00765-2 (PMC11880423; doi:10.1038/s43856-025-00765-2)
Supplement: Supplementary file 10 — Supplementary Software [file 43856_2025_765_MOESM10_ESM.zip › R-scripts_anemia-paper/figures.R]

##----------  
## ProjectAnaemia
## Name script: figures.R
## Author: Seiler, Johannes
## Topic: R-script to plot figures for anemia manuscript submitted to Communications Medicine.
## Date (last run) : 2025-02-7
## R-Version Cluster: R version 4.4.1
##----------  

##------
## Main text. 
##------
sessionInfo()
rm(list = ls())

##------
## Fig. 1 Scatter plot anemia ADM-2
##------
if(!file.exists("scatter_adm2_anemia-is.png")){
  ## Libraries.
  library("bamlss")
  library("gamlss.dist")
  library("colorspace")
  library("sp")
  library("raster")

  ## Data.
  d <- readRDS("dfig1.rds")
  list2env(d, envir = .GlobalEnv)
  
  ## Two-way any, mild, moderate, severe.
  png("scatter_adm2_anemia-is.png", units = "in", res = 300, width = 7, height = 6)
  par(mfrow = c(2, 2), mar = c(4.1, 4.5, 2.5, 1.1))
  ## Two way any anemia (model), any anemia (DHS)
  plot(x = dadm2$an.any, y = dadm2$an.any.dhs, xlim = c(5, 100), ylim = c(5, 100), cex = 0.75,         
       pch = ifelse(dadm2$continent == "ssa" & dadm2$GID_0 != "MDG", 15,                      
                    ifelse(dadm2$continent == "asia", 16, 17)), 
       col = ifelse(dadm2$continent == "ssa" & dadm2$GID_0 != "MDG", qualitative_hcl(3, alpha = 0.5)[1], 
                    ifelse(dadm2$continent == "asia", qualitative_hcl(3, alpha = 0.7)[2], 
                           ifelse(dadm2$GID_0 == "MDG", qualitative_hcl(3, alpha = 0.9)[3], "black"))),
       xlab = "", ylab = "", axes = TRUE)
  mtext("Predicted prevalence (%)", side = 1, line = 2.5)
  mtext("Reported prevalence (%)", side = 2, line = 2.5)
  mtext("Any anemia", side = 3, line = 1, font = 2)
  legend("bottomright", leg.txt1, col = qualitative_hcl(3, alpha = 0.8)[1:3], pch = c(15, 16, 17), bty = "n", cex = 0.75)
  grid(nx = NULL, ny = NULL,
       lty = 2, col = "gray", lwd = 0.5)
  lines(x = seq(-5.5, 110, by = 0.1), seq(-5.5, 110, by = 0.1), col = "darkblue", lwd = 2.0)
  usr <- par("usr") 
  par(usr = c(0, 1, 0, 1)) 
  text(0.02, 0.95, "a", adj = 0, cex = 1.25) 
  par(usr = usr) 
  box()
  ## Two way mild anemia (model), mild anemia (DHS)
  plot(x = dadm2$an.mld, y = dadm2$an.mild.dhs, xlim = c(5, 45), ylim = c(5, 50), cex = 0.75,         
       pch = ifelse(dadm2$continent == "ssa" & dadm2$GID_0 != "MDG", 15,                      
                    ifelse(dadm2$continent == "asia", 16, 17)),  
       col = ifelse(dadm2$continent == "ssa" & dadm2$GID_0 != "MDG", qualitative_hcl(3, alpha = 0.5)[1], 
                    ifelse(dadm2$continent == "asia", qualitative_hcl(3, alpha = 0.7)[2], 
                           ifelse(dadm2$GID_0 == "MDG", qualitative_hcl(3, alpha = 0.9)[3], "black"))),
       xlab = "", ylab = "", axes = TRUE)
  mtext("Predicted prevalence (%)", side = 1, line = 2.5)
  mtext("Reported prevalence (%)", side = 2, line = 2.5)
  mtext("Mild anemia", side = 3, line = 1, font = 2)
  legend("bottomright", leg.txt2, col = qualitative_hcl(3, alpha = 0.8)[1:3], pch = c(15, 16, 17), bty = "n", cex = 0.75)
  grid(nx = NULL, ny = NULL,
       lty = 2, col = "gray", lwd = 0.5)
  lines(x = seq(-5.5, 110, by = 0.1), seq(-5.5, 110, by = 0.1), col = "darkblue", lwd = 2.0)
  usr <- par("usr") 
  par(usr = c(0, 1, 0, 1))  
  text(0.02, 0.95, "b", adj = 0, cex = 1.25) 
  par(usr = usr)  
  box()
  ## Two way moderate anemia (model), moderate anemia (DHS)
  plot(x = dadm2$an.mod, y = dadm2$an.moderate.dhs, xlim = c(0, 75), ylim = c(0, 75), cex = 0.75,         
       pch = ifelse(dadm2$continent == "ssa" & dadm2$GID_0 != "MDG", 15,                      
                    ifelse(dadm2$continent == "asia", 16, 17)),   
       col = ifelse(dadm2$continent == "ssa" & dadm2$GID_0 != "MDG", qualitative_hcl(3, alpha = 0.5)[1], 
                    ifelse(dadm2$continent == "asia", qualitative_hcl(3, alpha = 0.7)[2], 
                           ifelse(dadm2$GID_0 == "MDG", qualitative_hcl(3, alpha = 0.9)[3], "black"))),
       xlab = "", ylab = "", axes = TRUE)
  mtext("Predicted prevalence (%)", side = 1, line = 2.5)
  mtext("Reported prevalence (%)", side = 2, line = 2.5)
  mtext("Moderate anemia", side = 3, line = 1, font = 2)
  legend("bottomright", leg.txt3, col = qualitative_hcl(3, alpha = 0.8)[1:3], pch = c(15, 16, 17), bty = "n", cex = 0.75)
  grid(nx = NULL, ny = NULL,
       lty = 2, col = "gray", lwd = 0.5)
  lines(x = seq(-5.5, 110, by = 0.1), seq(-5.5, 110, by = 0.1), col = "darkblue", lwd = 2.0)
  usr <- par("usr") 
  par(usr = c(0, 1, 0, 1))  
  text(0.02, 0.95, "c", adj = 0, cex = 1.25) 
  par(usr = usr)  
  box()
  ## Two way severe anemia (model), severe anemia (DHS)
  plot(x = dadm2$an.sev, y = dadm2$an.severe.dhs, xlim = c(0, 35), ylim = c(0, 35), cex = 0.75,         
       pch = ifelse(dadm2$continent == "ssa" & dadm2$GID_0 != "MDG", 15,                      
                    ifelse(dadm2$continent == "asia", 16, 17)),   
       col = ifelse(dadm2$continent == "ssa" & dadm2$GID_0 != "MDG", qualitative_hcl(3, alpha = 0.5)[1], 
                    ifelse(dadm2$continent == "asia", qualitative_hcl(3, alpha = 0.7)[2], 
                           ifelse(dadm2$GID_0 == "MDG", qualitative_hcl(3, alpha = 0.9)[3], "black"))),
       xlab = "", ylab = "", axes = TRUE)
  mtext("Predicted prevalence (%)", side = 1, line = 2.5)
  mtext("Reported prevalence (%)", side = 2, line = 2.5)
  mtext("Severe anemia", side = 3, line = 1, font = 2)
  legend("bottomright", leg.txt4, col = qualitative_hcl(3, alpha = 0.7)[1:3], pch = c(15, 16, 17), bty = "n", cex = 0.75)
  grid(nx = NULL, ny = NULL,
       lty = 2, col = "gray", lwd = 0.5)
  lines(x = seq(-5.5, 110, by = 0.1), seq(-5.5, 110, by = 0.1), col = "darkblue", lwd = 2.0)
  usr <- par("usr") 
  par(usr = c(0, 1, 0, 1)) 
  text(0.02, 0.95, "d", adj = 0, cex = 1.25) 
  par(usr = usr) 
  box()
  invisible(dev.off())
}
## Clean up.
unlink(".RData")
rm(list = ls())
invisible(gc())

##------
## Fig. 2 Marginal effects of selected covariats on anemia prevalence. 
##------
if(!file.exists("effects_anemia.png")){
  ## Libraries.
  library("bamlss")
  library("gamlss.dist")
  library("scales")

  ## Data.
  d <- readRDS("dfig2.rds")
  list2env(d, envir = .GlobalEnv)
  
  ## Plot
  png(file = "effects_anemia.png", units = "in", res = 300, width = 8.3, height = 9)
  par(mfrow = c(3, 4), mar = c(2.0, 0.0, 2.0, 0.3), oma = c(1.8, 3.8, 0.6, 2.0), cex = 1.10, cex.axis = 0.75, mgp = c(3, 0.5, 0))
  col1 <- rev(colorspace::heat_hcl(4, alpha = 1))
  yticks_non <- pretty_breaks(n = 6)(c(0, 1))
  xticks_age <- pretty_breaks(n = 6)(cage$age)
  xticks_wealth <- pretty_breaks(n = 6)(ai$wealth)
  xticks_temp <- pretty_breaks(n = 6)(t2m12$temp)
  ## Marginal prevalence Addis Ababa. 
  plot(1, type = "n", main = "", axes = FALSE,
       xlab = "", ylab = "", 
       xlim = c(7.850, 57.125), 
       ylim = c(0.04, 1/1.04))
  axis(side = 1, at = xticks_age, lab = xticks_age)
  axis(side = 2, at = yticks_non, lab = yticks_non * 100)
  mtext("Addis Ababa (ETH)", side = 3, line = 0.5, font = 2, cex = 1.0)
  ## No anaemia.
  polygon(x = c(cage$age[cage$loc_name == "Addis Ababa"], rev(cage$age[cage$loc_name == "Addis Ababa"])), 
          y = c(rep(0, times = length(cage$no.an.o.mean[cage$loc_name == "Addis Ababa"])), rev(cage$no.an.o.mean[cage$loc_name == "Addis Ababa"])), 
          border = NA, col = col1[1])
  ## Mild anaemia.
  polygon(x = c(cage$age[cage$loc_name == "Addis Ababa"], rev(cage$age[cage$loc_name == "Addis Ababa"])), 
          y = c(rep(0, times = length(cage$an.o.mld.mean[cage$loc_name == "Addis Ababa"])), rev(cage$an.o.mld.mean[cage$loc_name == "Addis Ababa"])), 
          border = NA, col = col1[2])
  lines(x = cage$age[cage$loc_name == "Addis Ababa"], y = cage$an.o.mld.mean[cage$loc_name == "Addis Ababa"], lty = 1, col = "black", lwd = 1.5)
  lines(x = cage$age[cage$loc_name == "Addis Ababa"], y = cage$an.o.mld.ci025[cage$loc_name == "Addis Ababa"], lty = 3, col = "black", lwd = 1.25)
  lines(x = cage$age[cage$loc_name == "Addis Ababa"], y = cage$an.o.mld.ci975[cage$loc_name == "Addis Ababa"], lty = 3, col = "black", lwd = 1.25)
  ## Moderate anaemia.
  polygon(x = c(cage$age[cage$loc_name == "Addis Ababa"], rev(cage$age[cage$loc_name == "Addis Ababa"])), 
          y = c(rep(0, times = length(cage$an.o.mod.mean[cage$loc_name == "Addis Ababa"])), rev(cage$an.o.mod.mean[cage$loc_name == "Addis Ababa"])), 
          border = NA, col = col1[3])
  lines(x = cage$age[cage$loc_name == "Addis Ababa"], y = cage$an.o.mod.mean[cage$loc_name == "Addis Ababa"], lty = 1, col = "black", lwd = 1.5)
  lines(x = cage$age[cage$loc_name == "Addis Ababa"], y = cage$an.o.mod.ci025[cage$loc_name == "Addis Ababa"], lty = 4, col = "black", lwd = 1.25)
  lines(x = cage$age[cage$loc_name == "Addis Ababa"], y = cage$an.o.mod.ci975[cage$loc_name == "Addis Ababa"], lty = 4, col = "black", lwd = 1.25)
  ## Severe anaemia.
  polygon(x = c(cage$age[cage$loc_name == "Addis Ababa"], rev(cage$age[cage$loc_name == "Addis Ababa"])), 
          y = c(rep(0, times = length(cage$an.o.sev.mean[cage$loc_name == "Addis Ababa"])), rev(cage$an.o.sev.mean[cage$loc_name == "Addis Ababa"])), 
          border = NA, col = col1[4])
  lines(x = cage$age[cage$loc_name == "Addis Ababa"], y = cage$an.o.sev.mean[cage$loc_name == "Addis Ababa"], lty = 1, col = "black", lwd = 1.5)
  lines(x = cage$age[cage$loc_name == "Addis Ababa"], y = cage$an.o.sev.ci025[cage$loc_name == "Addis Ababa"], lty = 5, col = "black", lwd = 1.25)
  lines(x = cage$age[cage$loc_name == "Addis Ababa"], y = cage$an.o.sev.ci975[cage$loc_name == "Addis Ababa"], lty = 5, col = "black", lwd = 1.25)
  abline(v = cage$cage[cage$loc_name == "Addis Ababa"], lwd = 1.25, lty = 2)
  legend("topright", legend = c("No", "Mild", "Moderate", "Severe"), fill = c(col1[1], col1[2], col1[3], col1[4]), 
         col = c(col1[1], col1[2], col1[3], col1[4]), 
         border = "black", bty = "n", cex = 0.70)
  usr <- par("usr") 
  par(usr = c(0, 1, 0, 1))  
  text(0.02, 0.95, "a", adj = 0, cex = 1.1) 
  par(usr = usr)  
  box()
  ## Marginal prevalence Maun. 
  plot(1, type = "n", main = "", axes = FALSE,
       xlab = "", ylab = "", 
       xlim = c(7.850, 57.125), 
       ylim = c(0.04, 1/1.04))
  axis(side = 1, at = xticks_age, lab = xticks_age)
  mtext(side = 1, "Child age (in months)", line = 1.8, at = 59.41, cex = 1.2)
  mtext("Maun (BWA)", side = 3, line = 0.5, font = 2, cex = 1.0)
  ## No anaemia.
  polygon(x = c(cage$age[cage$loc_name == "Maun"], rev(cage$age[cage$loc_name == "Maun"])), 
          y = c(rep(0, times = length(cage$no.an.o.mean[cage$loc_name == "Maun"])), rev(cage$no.an.o.mean[cage$loc_name == "Maun"])), 
          border = NA, col = col1[1])
  ## Mild anaemia.
  polygon(x = c(cage$age[cage$loc_name == "Maun"], rev(cage$age[cage$loc_name == "Maun"])), 
          y = c(rep(0, times = length(cage$an.o.mld.mean[cage$loc_name == "Maun"])), rev(cage$an.o.mld.mean[cage$loc_name == "Maun"])), 
          border = NA, col = col1[2])
  lines(x = cage$age[cage$loc_name == "Maun"], y = cage$an.o.mld.mean[cage$loc_name == "Maun"], lty = 1, col = "black", lwd = 1.5)
  lines(x = cage$age[cage$loc_name == "Maun"], y = cage$an.o.mld.ci025[cage$loc_name == "Maun"], lty = 3, col = "black", lwd = 1.25)
  lines(x = cage$age[cage$loc_name == "Maun"], y = cage$an.o.mld.ci975[cage$loc_name == "Maun"], lty = 3, col = "black", lwd = 1.25)
  ## Moderate anaemia.
  polygon(x = c(cage$age[cage$loc_name == "Maun"], rev(cage$age[cage$loc_name == "Maun"])), 
          y = c(rep(0, times = length(cage$an.o.mod.mean[cage$loc_name == "Maun"])), rev(cage$an.o.mod.mean[cage$loc_name == "Maun"])), 
          border = NA, col = col1[3])
  lines(x = cage$age[cage$loc_name == "Maun"], y = cage$an.o.mod.mean[cage$loc_name == "Maun"], lty = 1, col = "black", lwd = 1.5)
  lines(x = cage$age[cage$loc_name == "Maun"], y = cage$an.o.mod.ci025[cage$loc_name == "Maun"], lty = 4, col = "black", lwd = 1.25)
  lines(x = cage$age[cage$loc_name == "Maun"], y = cage$an.o.mod.ci975[cage$loc_name == "Maun"], lty = 4, col = "black", lwd = 1.25)
  ## Severe anaemia.
  polygon(x = c(cage$age[cage$loc_name == "Maun"], rev(cage$age[cage$loc_name == "Maun"])), 
          y = c(rep(0, times = length(cage$an.o.sev.mean[cage$loc_name == "Maun"])), rev(cage$an.o.sev.mean[cage$loc_name == "Maun"])), 
          border = NA, col = col1[4])
  lines(x = cage$age[cage$loc_name == "Maun"], y = cage$an.o.sev.mean[cage$loc_name == "Maun"], lty = 1, col = "black", lwd = 1.5)
  lines(x = cage$age[cage$loc_name == "Maun"], y = cage$an.o.sev.ci025[cage$loc_name == "Maun"], lty = 5, col = "black", lwd = 1.25)
  lines(x = cage$age[cage$loc_name == "Maun"], y = cage$an.o.sev.ci975[cage$loc_name == "Maun"], lty = 5, col = "black", lwd = 1.25)
  abline(v = cage$cage[cage$loc_name == "Maun"], lwd = 1.25, lty = 2)
  usr <- par("usr") 
  par(usr = c(0, 1, 0, 1))  
  text(0.02, 0.95, "b", adj = 0, cex = 1.1) 
  par(usr = usr)  
  box()
  ## Marginal prevalence Delhi. 
  plot(1, type = "n", main = "", axes = FALSE,
       xlab = "", ylab = "", 
       xlim = c(7.850, 57.125), 
       ylim = c(0.04, 1/1.04))
  axis(side = 1, at = xticks_age, lab = xticks_age)
  mtext("Delhi (IND)", side = 3, line = 0.5, font = 2, cex = 1.0)
  ## No anaemia.
  polygon(x = c(cage$age[cage$loc_name == "Delhi"], rev(cage$age[cage$loc_name == "Delhi"])), 
          y = c(rep(0, times = length(cage$no.an.o.mean[cage$loc_name == "Delhi"])), rev(cage$no.an.o.mean[cage$loc_name == "Delhi"])), 
          border = NA, col = col1[1])
  ## Mild anaemia.
  polygon(x = c(cage$age[cage$loc_name == "Delhi"], rev(cage$age[cage$loc_name == "Delhi"])), 
          y = c(rep(0, times = length(cage$an.o.mld.mean[cage$loc_name == "Delhi"])), rev(cage$an.o.mld.mean[cage$loc_name == "Delhi"])), 
          border = NA, col = col1[2])
  lines(x = cage$age[cage$loc_name == "Delhi"], y = cage$an.o.mld.mean[cage$loc_name == "Delhi"], lty = 1, col = "black", lwd = 1.5)
  lines(x = cage$age[cage$loc_name == "Delhi"], y = cage$an.o.mld.ci025[cage$loc_name == "Delhi"], lty = 3, col = "black", lwd = 1.25)
  lines(x = cage$age[cage$loc_name == "Delhi"], y = cage$an.o.mld.ci975[cage$loc_name == "Delhi"], lty = 3, col = "black", lwd = 1.25)
  ## Moderate anaemia.
  polygon(x = c(cage$age[cage$loc_name == "Delhi"], rev(cage$age[cage$loc_name == "Delhi"])), 
          y = c(rep(0, times = length(cage$an.o.mod.mean[cage$loc_name == "Delhi"])), rev(cage$an.o.mod.mean[cage$loc_name == "Delhi"])), 
          border = NA, col = col1[3])
  lines(x = cage$age[cage$loc_name == "Delhi"], y = cage$an.o.mod.mean[cage$loc_name == "Delhi"], lty = 1, col = "black", lwd = 1.5)
  lines(x = cage$age[cage$loc_name == "Delhi"], y = cage$an.o.mod.ci025[cage$loc_name == "Delhi"], lty = 4, col = "black", lwd = 1.25)
  lines(x = cage$age[cage$loc_name == "Delhi"], y = cage$an.o.mod.ci975[cage$loc_name == "Delhi"], lty = 4, col = "black", lwd = 1.25)
  ## Severe anaemia.
  polygon(x = c(cage$age[cage$loc_name == "Delhi"], rev(cage$age[cage$loc_name == "Delhi"])), 
          y = c(rep(0, times = length(cage$an.o.sev.mean[cage$loc_name == "Delhi"])), rev(cage$an.o.sev.mean[cage$loc_name == "Delhi"])), 
          border = NA, col = col1[4])
  lines(x = cage$age[cage$loc_name == "Delhi"], y = cage$an.o.sev.mean[cage$loc_name == "Delhi"], lty = 1, col = "black", lwd = 1.5)
  lines(x = cage$age[cage$loc_name == "Delhi"], y = cage$an.o.sev.ci025[cage$loc_name == "Delhi"], lty = 5, col = "black", lwd = 1.25)
  lines(x = cage$age[cage$loc_name == "Delhi"], y = cage$an.o.sev.ci975[cage$loc_name == "Delhi"], lty = 5, col = "black", lwd = 1.25)
  abline(v = cage$cage[cage$loc_name == "Delhi"], lwd = 1.25, lty = 2)
  usr <- par("usr")  
  par(usr = c(0, 1, 0, 1))  
  text(0.02, 0.95, "c", adj = 0, cex = 1.1) 
  par(usr = usr)  
  box()
  ## Marginal prevalence Antananarivo. 
  plot(1, type = "n", main = "", axes = FALSE,
       xlab = "", ylab = "", 
       xlim = c(7.850, 57.125), 
       ylim = c(0.04, 1/1.04))
  axis(side = 1, at = xticks_age, lab = xticks_age)
  mtext("Antananarivo (MDG)", side = 3, line = 0.5, font = 2, cex = 1.0)
  ## No anaemia.
  polygon(x = c(cage$age[cage$loc_name == "Antananarivo"], rev(cage$age[cage$loc_name == "Antananarivo"])), 
          y = c(rep(0, times = length(cage$no.an.o.mean[cage$loc_name == "Antananarivo"])), rev(cage$no.an.o.mean[cage$loc_name == "Antananarivo"])), 
          border = NA, col = col1[1])
  ## Mild anaemia.
  polygon(x = c(cage$age[cage$loc_name == "Antananarivo"], rev(cage$age[cage$loc_name == "Antananarivo"])), 
          y = c(rep(0, times = length(cage$an.o.mld.mean[cage$loc_name == "Antananarivo"])), rev(cage$an.o.mld.mean[cage$loc_name == "Antananarivo"])), 
          border = NA, col = col1[2])
  lines(x = cage$age[cage$loc_name == "Antananarivo"], y = cage$an.o.mld.mean[cage$loc_name == "Antananarivo"], lty = 1, col = "black", lwd = 1.5)
  lines(x = cage$age[cage$loc_name == "Antananarivo"], y = cage$an.o.mld.ci025[cage$loc_name == "Antananarivo"], lty = 3, col = "black", lwd = 1.25)
  lines(x = cage$age[cage$loc_name == "Antananarivo"], y = cage$an.o.mld.ci975[cage$loc_name == "Antananarivo"], lty = 3, col = "black", lwd = 1.25)
  ## Moderate anaemia.
  polygon(x = c(cage$age[cage$loc_name == "Antananarivo"], rev(cage$age[cage$loc_name == "Antananarivo"])), 
          y = c(rep(0, times = length(cage$an.o.mod.mean[cage$loc_name == "Antananarivo"])), rev(cage$an.o.mod.mean[cage$loc_name == "Antananarivo"])), 
          border = NA, col = col1[3])
  lines(x = cage$age[cage$loc_name == "Antananarivo"], y = cage$an.o.mod.mean[cage$loc_name == "Antananarivo"], lty = 1, col = "black", lwd = 1.5)
  lines(x = cage$age[cage$loc_name == "Antananarivo"], y = cage$an.o.mod.ci025[cage$loc_name == "Antananarivo"], lty = 4, col = "black", lwd = 1.25)
  lines(x = cage$age[cage$loc_name == "Antananarivo"], y = cage$an.o.mod.ci975[cage$loc_name == "Antananarivo"], lty = 4, col = "black", lwd = 1.25)
  ## Severe anaemia.
  polygon(x = c(cage$age[cage$loc_name == "Antananarivo"], rev(cage$age[cage$loc_name == "Antananarivo"])), 
          y = c(rep(0, times = length(cage$an.o.sev.mean[cage$loc_name == "Antananarivo"])), rev(cage$an.o.sev.mean[cage$loc_name == "Antananarivo"])), 
          border = NA, col = col1[4])
  lines(x = cage$age[cage$loc_name == "Antananarivo"], y = cage$an.o.sev.mean[cage$loc_name == "Antananarivo"], lty = 1, col = "black", lwd = 1.5)
  lines(x = cage$age[cage$loc_name == "Antananarivo"], y = cage$an.o.sev.ci025[cage$loc_name == "Antananarivo"], lty = 5, col = "black", lwd = 1.25)
  lines(x = cage$age[cage$loc_name == "Antananarivo"], y = cage$an.o.sev.ci975[cage$loc_name == "Antananarivo"], lty = 5, col = "black", lwd = 1.25)
  abline(v = cage$cage[cage$loc_name == "Antananarivo"], lwd = 1.25, lty = 2)
  usr <- par("usr") 
  par(usr = c(0, 1, 0, 1))  
  text(0.02, 0.95, "d", adj = 0, cex = 1.1) 
  par(usr = usr) 
  box()
  
  ## Marginal prevalence Addis Ababa.
  plot(1, type = "n", main = "", axes = FALSE,
       xlab = "", ylab = "", 
       xlim = c(-2.5, 2.5), 
       ylim = c(0.04, 1/1.04))
  axis(side = 1, at = xticks_wealth, lab = xticks_wealth)
  axis(side = 2, at = yticks_non, lab = yticks_non * 100)
  mtext(side = 2, "Prevalence of all forms of anemia (in %)", line = 1.8, cex = 1.2)
  ## No anaemia.
  polygon(x = c(ai$wealth[ai$loc_name == "Addis Ababa"], rev(ai$wealth[ai$loc_name == "Addis Ababa"])), 
          y = c(rep(0, times = length(ai$no.an.o.mean[ai$loc_name == "Addis Ababa"])), rev(ai$no.an.o.mean[ai$loc_name == "Addis Ababa"])), 
          border = NA, col = col1[1])
  ## Mild anaemia.
  polygon(x = c(ai$wealth[ai$loc_name == "Addis Ababa"], rev(ai$wealth[ai$loc_name == "Addis Ababa"])), 
          y = c(rep(0, times = length(ai$an.o.mld.mean[ai$loc_name == "Addis Ababa"])), rev(ai$an.o.mld.mean[ai$loc_name == "Addis Ababa"])), 
          border = NA, col = col1[2])
  lines(x = ai$wealth[ai$loc_name == "Addis Ababa"], y = ai$an.o.mld.mean[ai$loc_name == "Addis Ababa"], lty = 1, col = "black", lwd = 1.5)
  lines(x = ai$wealth[ai$loc_name == "Addis Ababa"], y = ai$an.o.mld.ci025[ai$loc_name == "Addis Ababa"], lty = 3, col = "black", lwd = 1.25)
  lines(x = ai$wealth[ai$loc_name == "Addis Ababa"], y = ai$an.o.mld.ci975[ai$loc_name == "Addis Ababa"], lty = 3, col = "black", lwd = 1.25)
  ## Moderate anaemia.
  polygon(x = c(ai$wealth[ai$loc_name == "Addis Ababa"], rev(ai$wealth[ai$loc_name == "Addis Ababa"])), 
          y = c(rep(0, times = length(ai$an.o.mod.mean[ai$loc_name == "Addis Ababa"])), rev(ai$an.o.mod.mean[ai$loc_name == "Addis Ababa"])), 
          border = NA, col = col1[3])
  lines(x = ai$wealth[ai$loc_name == "Addis Ababa"], y = ai$an.o.mod.mean[ai$loc_name == "Addis Ababa"], lty = 1, col = "black", lwd = 1.5)
  lines(x = ai$wealth[ai$loc_name == "Addis Ababa"], y = ai$an.o.mod.ci025[ai$loc_name == "Addis Ababa"], lty = 4, col = "black", lwd = 1.25)
  lines(x = ai$wealth[ai$loc_name == "Addis Ababa"], y = ai$an.o.mod.ci975[ai$loc_name == "Addis Ababa"], lty = 4, col = "black", lwd = 1.25)
  ## Severe anaemia.
  polygon(x = c(ai$wealth[ai$loc_name == "Addis Ababa"], rev(ai$wealth[ai$loc_name == "Addis Ababa"])), 
          y = c(rep(0, times = length(ai$an.o.sev.mean[ai$loc_name == "Addis Ababa"])), rev(ai$an.o.sev.mean[ai$loc_name == "Addis Ababa"])), 
          border = NA, col = col1[4])
  lines(x = ai$wealth[ai$loc_name == "Addis Ababa"], y = ai$an.o.sev.mean[ai$loc_name == "Addis Ababa"], lty = 1, col = "black", lwd = 1.5)
  lines(x = ai$wealth[ai$loc_name == "Addis Ababa"], y = ai$an.o.sev.ci025[ai$loc_name == "Addis Ababa"], lty = 5, col = "black", lwd = 1.25)
  lines(x = ai$wealth[ai$loc_name == "Addis Ababa"], y = ai$an.o.sev.ci975[ai$loc_name == "Addis Ababa"], lty = 5, col = "black", lwd = 1.25)
  abline(v = ai$ai[ai$loc_name == "Addis Ababa"], lwd = 1.25, lty = 2)
  usr <- par("usr") 
  par(usr = c(0, 1, 0, 1))  
  text(0.02, 0.95, "e", adj = 0, cex = 1.1) 
  par(usr = usr)  
  box()
  ## Marginal prevalence Maun. 
  plot(1, type = "n", main = "", axes = FALSE,
       xlab = "", ylab = "", 
       xlim = c(-2.5, 2.5), 
       ylim = c(0.04, 1/1.04))
  axis(side = 1, at = xticks_wealth, lab = xticks_wealth)
  mtext(side = 1, "Asset index", line = 1.8, at = 2.9, cex = 1.2)
  ## No anaemia.
  polygon(x = c(ai$wealth[ai$loc_name == "Maun"], rev(ai$wealth[ai$loc_name == "Maun"])), 
          y = c(rep(0, times = length(ai$no.an.o.mean[ai$loc_name == "Maun"])), rev(ai$no.an.o.mean[ai$loc_name == "Maun"])), 
          border = NA, col = col1[1])
  ## Mild anaemia.
  polygon(x = c(ai$wealth[ai$loc_name == "Maun"], rev(ai$wealth[ai$loc_name == "Maun"])), 
          y = c(rep(0, times = length(ai$an.o.mld.mean[ai$loc_name == "Maun"])), rev(ai$an.o.mld.mean[ai$loc_name == "Maun"])), 
          border = NA, col = col1[2])
  lines(x = ai$wealth[ai$loc_name == "Maun"], y = ai$an.o.mld.mean[ai$loc_name == "Maun"], lty = 1, col = "black", lwd = 1.5)
  lines(x = ai$wealth[ai$loc_name == "Maun"], y = ai$an.o.mld.ci025[ai$loc_name == "Maun"], lty = 3, col = "black", lwd = 1.25)
  lines(x = ai$wealth[ai$loc_name == "Maun"], y = ai$an.o.mld.ci975[ai$loc_name == "Maun"], lty = 3, col = "black", lwd = 1.25)
  ## Moderate anaemia.
  polygon(x = c(ai$wealth[ai$loc_name == "Maun"], rev(ai$wealth[ai$loc_name == "Maun"])), 
          y = c(rep(0, times = length(ai$an.o.mod.mean[ai$loc_name == "Maun"])), rev(ai$an.o.mod.mean[ai$loc_name == "Maun"])), 
          border = NA, col = col1[3])
  lines(x = ai$wealth[ai$loc_name == "Maun"], y = ai$an.o.mod.mean[ai$loc_name == "Maun"], lty = 1, col = "black", lwd = 1.5)
  lines(x = ai$wealth[ai$loc_name == "Maun"], y = ai$an.o.mod.ci025[ai$loc_name == "Maun"], lty = 4, col = "black", lwd = 1.25)
  lines(x = ai$wealth[ai$loc_name == "Maun"], y = ai$an.o.mod.ci975[ai$loc_name == "Maun"], lty = 4, col = "black", lwd = 1.25)
  ## Severe anaemia.
  polygon(x = c(ai$wealth[ai$loc_name == "Maun"], rev(ai$wealth[ai$loc_name == "Maun"])), 
          y = c(rep(0, times = length(ai$an.o.sev.mean[ai$loc_name == "Maun"])), rev(ai$an.o.sev.mean[ai$loc_name == "Maun"])), 
          border = NA, col = col1[4])
  lines(x = ai$wealth[ai$loc_name == "Maun"], y = ai$an.o.sev.mean[ai$loc_name == "Maun"], lty = 1, col = "black", lwd = 1.5)
  lines(x = ai$wealth[ai$loc_name == "Maun"], y = ai$an.o.sev.ci025[ai$loc_name == "Maun"], lty = 5, col = "black", lwd = 1.25)
  lines(x = ai$wealth[ai$loc_name == "Maun"], y = ai$an.o.sev.ci975[ai$loc_name == "Maun"], lty = 5, col = "black", lwd = 1.25)
  abline(v = ai$ai[ai$loc_name == "Maun"], lwd = 1.25, lty = 2)
  usr <- par("usr")  
  par(usr = c(0, 1, 0, 1))  
  text(0.02, 0.95, "f", adj = 0, cex = 1.1) 
  par(usr = usr)  
  box()
  ## Marginal prevalence Delhi. 
  plot(1, type = "n", main = "", axes = FALSE,
       xlab = "", ylab = "", 
       xlim = c(-2.5, 2.5), 
       ylim = c(0.04, 1/1.04))
  axis(side = 1, at = xticks_wealth, lab = xticks_wealth)
  ## No anaemia.
  polygon(x = c(ai$wealth[ai$loc_name == "Delhi"], rev(ai$wealth[ai$loc_name == "Delhi"])), 
          y = c(rep(0, times = length(ai$no.an.o.mean[ai$loc_name == "Delhi"])), rev(ai$no.an.o.mean[ai$loc_name == "Delhi"])), 
          border = NA, col = col1[1])
  ## Mild anaemia.
  polygon(x = c(ai$wealth[ai$loc_name == "Delhi"], rev(ai$wealth[ai$loc_name == "Delhi"])), 
          y = c(rep(0, times = length(ai$an.o.mld.mean[ai$loc_name == "Delhi"])), rev(ai$an.o.mld.mean[ai$loc_name == "Delhi"])), 
          border = NA, col = col1[2])
  lines(x = ai$wealth[ai$loc_name == "Delhi"], y = ai$an.o.mld.mean[ai$loc_name == "Delhi"], lty = 1, col = "black", lwd = 1.5)
  lines(x = ai$wealth[ai$loc_name == "Delhi"], y = ai$an.o.mld.ci025[ai$loc_name == "Delhi"], lty = 3, col = "black", lwd = 1.25)
  lines(x = ai$wealth[ai$loc_name == "Delhi"], y = ai$an.o.mld.ci975[ai$loc_name == "Delhi"], lty = 3, col = "black", lwd = 1.25)
  ## Moderate anaemia.
  polygon(x = c(ai$wealth[ai$loc_name == "Delhi"], rev(ai$wealth[ai$loc_name == "Delhi"])), 
          y = c(rep(0, times = length(ai$an.o.mod.mean[ai$loc_name == "Delhi"])), rev(ai$an.o.mod.mean[ai$loc_name == "Delhi"])), 
          border = NA, col = col1[3])
  lines(x = ai$wealth[ai$loc_name == "Delhi"], y = ai$an.o.mod.mean[ai$loc_name == "Delhi"], lty = 1, col = "black", lwd = 1.5)
  lines(x = ai$wealth[ai$loc_name == "Delhi"], y = ai$an.o.mod.ci025[ai$loc_name == "Delhi"], lty = 4, col = "black", lwd = 1.25)
  lines(x = ai$wealth[ai$loc_name == "Delhi"], y = ai$an.o.mod.ci975[ai$loc_name == "Delhi"], lty = 4, col = "black", lwd = 1.25)
  ## Severe anaemia.
  polygon(x = c(ai$wealth[ai$loc_name == "Delhi"], rev(ai$wealth[ai$loc_name == "Delhi"])), 
          y = c(rep(0, times = length(ai$an.o.sev.mean[ai$loc_name == "Delhi"])), rev(ai$an.o.sev.mean[ai$loc_name == "Delhi"])), 
          border = NA, col = col1[4])
  lines(x = ai$wealth[ai$loc_name == "Delhi"], y = ai$an.o.sev.mean[ai$loc_name == "Delhi"], lty = 1, col = "black", lwd = 1.5)
  lines(x = ai$wealth[ai$loc_name == "Delhi"], y = ai$an.o.sev.ci025[ai$loc_name == "Delhi"], lty = 5, col = "black", lwd = 1.25)
  lines(x = ai$wealth[ai$loc_name == "Delhi"], y = ai$an.o.sev.ci975[ai$loc_name == "Delhi"], lty = 5, col = "black", lwd = 1.25)
  abline(v = ai$ai[ai$loc_name == "Delhi"], lwd = 1.25, lty = 2)
  usr <- par("usr")  
  par(usr = c(0, 1, 0, 1))  
  text(0.02, 0.95, "g", adj = 0, cex = 1.1) 
  par(usr = usr)  
  box()
  ## Marginal prevalence Antananarivo. 
  plot(1, type = "n", main = "", axes = FALSE,
       xlab = "", ylab = "", 
       xlim = c(-0.85, 3.0), 
       ylim = c(0.04, 1/1.04))
  axis(side = 1, at = xticks_wealth, lab = xticks_wealth)
  axis(side = 4, at = yticks_non, lab = yticks_non * 100)
  ## No anaemia.
  polygon(x = c(ai$wealth[ai$loc_name == "Antananarivo"], rev(ai$wealth[ai$loc_name == "Antananarivo"])), 
          y = c(rep(0, times = length(ai$no.an.o.mean[ai$loc_name == "Antananarivo"])), rev(ai$no.an.o.mean[ai$loc_name == "Antananarivo"])), 
          border = NA, col = col1[1])
  ## Mild anaemia.
  polygon(x = c(ai$wealth[ai$loc_name == "Antananarivo"], rev(ai$wealth[ai$loc_name == "Antananarivo"])), 
          y = c(rep(0, times = length(ai$an.o.mld.mean[ai$loc_name == "Antananarivo"])), rev(ai$an.o.mld.mean[ai$loc_name == "Antananarivo"])), 
          border = NA, col = col1[2])
  lines(x = ai$wealth[ai$loc_name == "Antananarivo"], y = ai$an.o.mld.mean[ai$loc_name == "Antananarivo"], lty = 1, col = "black", lwd = 1.5)
  lines(x = ai$wealth[ai$loc_name == "Antananarivo"], y = ai$an.o.mld.ci025[ai$loc_name == "Antananarivo"], lty = 3, col = "black", lwd = 1.25)
  lines(x = ai$wealth[ai$loc_name == "Antananarivo"], y = ai$an.o.mld.ci975[ai$loc_name == "Antananarivo"], lty = 3, col = "black", lwd = 1.25)
  ## Moderate anaemia.
  polygon(x = c(ai$wealth[ai$loc_name == "Antananarivo"], rev(ai$wealth[ai$loc_name == "Antananarivo"])), 
          y = c(rep(0, times = length(ai$an.o.mod.mean[ai$loc_name == "Antananarivo"])), rev(ai$an.o.mod.mean[ai$loc_name == "Antananarivo"])), 
          border = NA, col = col1[3])
  lines(x = ai$wealth[ai$loc_name == "Antananarivo"], y = ai$an.o.mod.mean[ai$loc_name == "Antananarivo"], lty = 1, col = "black", lwd = 1.5)
  lines(x = ai$wealth[ai$loc_name == "Antananarivo"], y = ai$an.o.mod.ci025[ai$loc_name == "Antananarivo"], lty = 4, col = "black", lwd = 1.25)
  lines(x = ai$wealth[ai$loc_name == "Antananarivo"], y = ai$an.o.mod.ci975[ai$loc_name == "Antananarivo"], lty = 4, col = "black", lwd = 1.25)
  ## Severe anaemia.
  polygon(x = c(ai$wealth[ai$loc_name == "Antananarivo"], rev(ai$wealth[ai$loc_name == "Antananarivo"])), 
          y = c(rep(0, times = length(ai$an.o.sev.mean[ai$loc_name == "Antananarivo"])), rev(ai$an.o.sev.mean[ai$loc_name == "Antananarivo"])), 
          border = NA, col = col1[4])
  lines(x = ai$wealth[ai$loc_name == "Antananarivo"], y = ai$an.o.sev.mean[ai$loc_name == "Antananarivo"], lty = 1, col = "black", lwd = 1.5)
  lines(x = ai$wealth[ai$loc_name == "Antananarivo"], y = ai$an.o.sev.ci025[ai$loc_name == "Antananarivo"], lty = 5, col = "black", lwd = 1.25)
  lines(x = ai$wealth[ai$loc_name == "Antananarivo"], y = ai$an.o.sev.ci975[ai$loc_name == "Antananarivo"], lty = 5, col = "black", lwd = 1.25)
  abline(v = ai$ai[ai$loc_name == "Antananarivo"], lwd = 1.25, lty = 2)
  usr <- par("usr")  
  par(usr = c(0, 1, 0, 1))  
  text(0.02, 0.95, "h", adj = 0, cex = 1.1) 
  par(usr = usr)  
  box()
  
  ## Marginal prevalence Addis Ababa. 
  plot(1, type = "n", main = "", axes = FALSE,
       xlab = "", ylab = "", #xaxs = "i", yaxs = "i", yaxt = "n", xaxt = "n",
       xlim = c(9, 25), 
       ylim = c(0.04, 1/1.04))
  axis(side = 1, at = c(5, 10, 15, 20, 25, 30, 35, 40), lab = c(5, 10, 15, 20, 25, 30, 35, 40))
  axis(side = 2, at = yticks_non, lab = yticks_non * 100)
  ## No anaemia.
  polygon(x = c(t2m12$temp[t2m12$loc_name == "Addis Ababa"], rev(t2m12$temp[t2m12$loc_name == "Addis Ababa"])), 
          y = c(rep(0, times = length(t2m12$no.an.o.mean[t2m12$loc_name == "Addis Ababa"])), rev(t2m12$no.an.o.mean[t2m12$loc_name == "Addis Ababa"])), 
          border = NA, col = col1[1])
  ## Mild anaemia.
  polygon(x = c(t2m12$temp[t2m12$loc_name == "Addis Ababa"], rev(t2m12$temp[t2m12$loc_name == "Addis Ababa"])), 
          y = c(rep(0, times = length(t2m12$an.o.mld.mean[t2m12$loc_name == "Addis Ababa"])), rev(t2m12$an.o.mld.mean[t2m12$loc_name == "Addis Ababa"])), 
          border = NA, col = col1[2])
  lines(x = t2m12$temp[t2m12$loc_name == "Addis Ababa"], y = t2m12$an.o.mld.mean[t2m12$loc_name == "Addis Ababa"], lty = 1, col = "black", lwd = 1.5)
  lines(x = t2m12$temp[t2m12$loc_name == "Addis Ababa"], y = t2m12$an.o.mld.ci025[t2m12$loc_name == "Addis Ababa"], lty = 3, col = "black", lwd = 1.25)
  lines(x = t2m12$temp[t2m12$loc_name == "Addis Ababa"], y = t2m12$an.o.mld.ci975[t2m12$loc_name == "Addis Ababa"], lty = 3, col = "black", lwd = 1.25)
  ## Moderate anaemia.
  polygon(x = c(t2m12$temp[t2m12$loc_name == "Addis Ababa"], rev(t2m12$temp[t2m12$loc_name == "Addis Ababa"])), 
          y = c(rep(0, times = length(t2m12$an.o.mod.mean[t2m12$loc_name == "Addis Ababa"])), rev(t2m12$an.o.mod.mean[t2m12$loc_name == "Addis Ababa"])), 
          border = NA, col = col1[3])
  lines(x = t2m12$temp[t2m12$loc_name == "Addis Ababa"], y = t2m12$an.o.mod.mean[t2m12$loc_name == "Addis Ababa"], lty = 1, col = "black", lwd = 1.5)
  lines(x = t2m12$temp[t2m12$loc_name == "Addis Ababa"], y = t2m12$an.o.mod.ci025[t2m12$loc_name == "Addis Ababa"], lty = 4, col = "black", lwd = 1.25)
  lines(x = t2m12$temp[t2m12$loc_name == "Addis Ababa"], y = t2m12$an.o.mod.ci975[t2m12$loc_name == "Addis Ababa"], lty = 4, col = "black", lwd = 1.25)
  ## Severe anaemia.
  polygon(x = c(t2m12$temp[t2m12$loc_name == "Addis Ababa"], rev(t2m12$temp[t2m12$loc_name == "Addis Ababa"])), 
          y = c(rep(0, times = length(t2m12$an.o.sev.mean[t2m12$loc_name == "Addis Ababa"])), rev(t2m12$an.o.sev.mean[t2m12$loc_name == "Addis Ababa"])), 
          border = NA, col = col1[4])
  lines(x = t2m12$temp[t2m12$loc_name == "Addis Ababa"], y = t2m12$an.o.sev.mean[t2m12$loc_name == "Addis Ababa"], lty = 1, col = "black", lwd = 1.5)
  lines(x = t2m12$temp[t2m12$loc_name == "Addis Ababa"], y = t2m12$an.o.sev.ci025[t2m12$loc_name == "Addis Ababa"], lty = 5, col = "black", lwd = 1.25)
  lines(x = t2m12$temp[t2m12$loc_name == "Addis Ababa"], y = t2m12$an.o.sev.ci975[t2m12$loc_name == "Addis Ababa"], lty = 5, col = "black", lwd = 1.25)
  abline(v = t2m12_point$temp[t2m12_point$loc_name == "Addis Ababa"], lwd = 1.25, lty = 2)
  usr <- par("usr") 
  par(usr = c(0, 1, 0, 1))  
  text(0.02, 0.95, "i", adj = 0, cex = 1.1) 
  par(usr = usr)  
  box()
  ## Marginal prevalence Maun. 
  plot(1, type = "n", main = "", axes = FALSE,
       xlab = "", ylab = "", #xaxs = "i", yaxs = "i", yaxt = "n", xaxt = "n",
       xlim = c(14, 30), 
       ylim = c(0.04, 1/1.04))
  axis(side = 1, at = c(5, 10, 15, 20, 25, 30, 35, 40), lab = c(5, 10, 15, 20, 25, 30, 35, 40))
  mtext(side = 1, "Air temperature at 2 m above surface", line = 1.8, at = 31.2, cex = 1.2)
  ## No anaemia.
  polygon(x = c(t2m12$temp[t2m12$loc_name == "Maun"], rev(t2m12$temp[t2m12$loc_name == "Maun"])), 
          y = c(rep(0, times = length(t2m12$no.an.o.mean[t2m12$loc_name == "Maun"])), rev(t2m12$no.an.o.mean[t2m12$loc_name == "Maun"])), 
          border = NA, col = col1[1])
  ## Mild anaemia.
  polygon(x = c(t2m12$temp[t2m12$loc_name == "Maun"], rev(t2m12$temp[t2m12$loc_name == "Maun"])), 
          y = c(rep(0, times = length(t2m12$an.o.mld.mean[t2m12$loc_name == "Maun"])), rev(t2m12$an.o.mld.mean[t2m12$loc_name == "Maun"])), 
          border = NA, col = col1[2])
  lines(x = t2m12$temp[t2m12$loc_name == "Maun"], y = t2m12$an.o.mld.mean[t2m12$loc_name == "Maun"], lty = 1, col = "black", lwd = 1.5)
  lines(x = t2m12$temp[t2m12$loc_name == "Maun"], y = t2m12$an.o.mld.ci025[t2m12$loc_name == "Maun"], lty = 3, col = "black", lwd = 1.25)
  lines(x = t2m12$temp[t2m12$loc_name == "Maun"], y = t2m12$an.o.mld.ci975[t2m12$loc_name == "Maun"], lty = 3, col = "black", lwd = 1.25)
  ## Moderate anaemia.
  polygon(x = c(t2m12$temp[t2m12$loc_name == "Maun"], rev(t2m12$temp[t2m12$loc_name == "Maun"])), 
          y = c(rep(0, times = length(t2m12$an.o.mod.mean[t2m12$loc_name == "Maun"])), rev(t2m12$an.o.mod.mean[t2m12$loc_name == "Maun"])), 
          border = NA, col = col1[3])
  lines(x = t2m12$temp[t2m12$loc_name == "Maun"], y = t2m12$an.o.mod.mean[t2m12$loc_name == "Maun"], lty = 1, col = "black", lwd = 1.5)
  lines(x = t2m12$temp[t2m12$loc_name == "Maun"], y = t2m12$an.o.mod.ci025[t2m12$loc_name == "Maun"], lty = 4, col = "black", lwd = 1.25)
  lines(x = t2m12$temp[t2m12$loc_name == "Maun"], y = t2m12$an.o.mod.ci975[t2m12$loc_name == "Maun"], lty = 4, col = "black", lwd = 1.25)
  ## Severe anaemia.
  polygon(x = c(t2m12$temp[t2m12$loc_name == "Maun"], rev(t2m12$temp[t2m12$loc_name == "Maun"])), 
          y = c(rep(0, times = length(t2m12$an.o.sev.mean[t2m12$loc_name == "Maun"])), rev(t2m12$an.o.sev.mean[t2m12$loc_name == "Maun"])), 
          border = NA, col = col1[4])
  lines(x = t2m12$temp[t2m12$loc_name == "Maun"], y = t2m12$an.o.sev.mean[t2m12$loc_name == "Maun"], lty = 1, col = "black", lwd = 1.5)
  lines(x = t2m12$temp[t2m12$loc_name == "Maun"], y = t2m12$an.o.sev.ci025[t2m12$loc_name == "Maun"], lty = 5, col = "black", lwd = 1.25)
  lines(x = t2m12$temp[t2m12$loc_name == "Maun"], y = t2m12$an.o.sev.ci975[t2m12$loc_name == "Maun"], lty = 5, col = "black", lwd = 1.25)
  abline(v = t2m12_point$temp[t2m12_point$loc_name == "Maun"], lwd = 1.25, lty = 2)
  usr <- par("usr")  
  par(usr = c(0, 1, 0, 1)) 
  text(0.02, 0.95, "j", adj = 0, cex = 1.1) 
  par(usr = usr)  
  box()
  ## Marginal prevalence Delhi. 
  plot(1, type = "n", main = "", axes = FALSE,
       xlab = "", ylab = "", #xaxs = "i", yaxs = "i", yaxt = "n", xaxt = "n",
       xlim = c(18, 28.9), 
       ylim = c(0.04, 1/1.04))
  axis(side = 1, at = c(5, 10, 15, 20, 25, 30, 35, 40), lab = c(5, 10, 15, 20, 25, 30, 35, 40))
  ## No anaemia.
  polygon(x = c(t2m12$temp[t2m12$loc_name == "Delhi"], rev(t2m12$temp[t2m12$loc_name == "Delhi"])), 
          y = c(rep(0, times = length(t2m12$no.an.o.mean[t2m12$loc_name == "Delhi"])), rev(t2m12$no.an.o.mean[t2m12$loc_name == "Delhi"])), 
          border = NA, col = col1[1])
  ## Mild anaemia.
  polygon(x = c(t2m12$temp[t2m12$loc_name == "Delhi"], rev(t2m12$temp[t2m12$loc_name == "Delhi"])), 
          y = c(rep(0, times = length(t2m12$an.o.mld.mean[t2m12$loc_name == "Delhi"])), rev(t2m12$an.o.mld.mean[t2m12$loc_name == "Delhi"])), 
          border = NA, col = col1[2])
  lines(x = t2m12$temp[t2m12$loc_name == "Delhi"], y = t2m12$an.o.mld.mean[t2m12$loc_name == "Delhi"], lty = 1, col = "black", lwd = 1.5)
  lines(x = t2m12$temp[t2m12$loc_name == "Delhi"], y = t2m12$an.o.mld.ci025[t2m12$loc_name == "Delhi"], lty = 3, col = "black", lwd = 1.25)
  lines(x = t2m12$temp[t2m12$loc_name == "Delhi"], y = t2m12$an.o.mld.ci975[t2m12$loc_name == "Delhi"], lty = 3, col = "black", lwd = 1.25)
  ## Moderate anaemia.
  polygon(x = c(t2m12$temp[t2m12$loc_name == "Delhi"], rev(t2m12$temp[t2m12$loc_name == "Delhi"])), 
          y = c(rep(0, times = length(t2m12$an.o.mod.mean[t2m12$loc_name == "Delhi"])), rev(t2m12$an.o.mod.mean[t2m12$loc_name == "Delhi"])), 
          border = NA, col = col1[3])
  lines(x = t2m12$temp[t2m12$loc_name == "Delhi"], y = t2m12$an.o.mod.mean[t2m12$loc_name == "Delhi"], lty = 1, col = "black", lwd = 1.5)
  lines(x = t2m12$temp[t2m12$loc_name == "Delhi"], y = t2m12$an.o.mod.ci025[t2m12$loc_name == "Delhi"], lty = 4, col = "black", lwd = 1.25)
  lines(x = t2m12$temp[t2m12$loc_name == "Delhi"], y = t2m12$an.o.mod.ci975[t2m12$loc_name == "Delhi"], lty = 4, col = "black", lwd = 1.25)
  ## Severe anaemia.
  polygon(x = c(t2m12$temp[t2m12$loc_name == "Delhi"], rev(t2m12$temp[t2m12$loc_name == "Delhi"])), 
          y = c(rep(0, times = length(t2m12$an.o.sev.mean[t2m12$loc_name == "Delhi"])), rev(t2m12$an.o.sev.mean[t2m12$loc_name == "Delhi"])), 
          border = NA, col = col1[4])
  lines(x = t2m12$temp[t2m12$loc_name == "Delhi"], y = t2m12$an.o.sev.mean[t2m12$loc_name == "Delhi"], lty = 1, col = "black", lwd = 1.5)
  lines(x = t2m12$temp[t2m12$loc_name == "Delhi"], y = t2m12$an.o.sev.ci025[t2m12$loc_name == "Delhi"], lty = 5, col = "black", lwd = 1.25)
  lines(x = t2m12$temp[t2m12$loc_name == "Delhi"], y = t2m12$an.o.sev.ci975[t2m12$loc_name == "Delhi"], lty = 5, col = "black", lwd = 1.25)
  abline(v = t2m12_point$temp[t2m12_point$loc_name == "Delhi"], lwd = 1.25, lty = 2)
  usr <- par("usr") 
  par(usr = c(0, 1, 0, 1)) 
  text(0.02, 0.95, "k", adj = 0, cex = 1.1) 
  par(usr = usr) 
  box()
  ## Marginal prevalence Antananarivo. 
  plot(1, type = "n", main = "", axes = FALSE,
       xlab = "", ylab = "", #xaxs = "i", yaxs = "i", yaxt = "n", xaxt = "n",
       xlim = c(15.6, 26), 
       ylim = c(0.04, 1/1.04))
  axis(side = 1, at = c(5, 10, 15, 20, 25, 40), lab = c(5, 10, 15, 20, 25, 40))
  axis(side = 4, at = yticks_non, lab = yticks_non * 100)
  ## No anaemia.
  polygon(x = c(t2m12$temp[t2m12$loc_name == "Antananarivo"], rev(t2m12$temp[t2m12$loc_name == "Antananarivo"])), 
          y = c(rep(0, times = length(t2m12$no.an.o.mean[t2m12$loc_name == "Antananarivo"])), rev(t2m12$no.an.o.mean[t2m12$loc_name == "Antananarivo"])), 
          border = NA, col = col1[1])
  ## Mild anaemia.
  polygon(x = c(t2m12$temp[t2m12$loc_name == "Antananarivo"], rev(t2m12$temp[t2m12$loc_name == "Antananarivo"])), 
          y = c(rep(0, times = length(t2m12$an.o.mld.mean[t2m12$loc_name == "Antananarivo"])), rev(t2m12$an.o.mld.mean[t2m12$loc_name == "Antananarivo"])), 
          border = NA, col = col1[2])
  lines(x = t2m12$temp[t2m12$loc_name == "Antananarivo"], y = t2m12$an.o.mld.mean[t2m12$loc_name == "Antananarivo"], lty = 1, col = "black", lwd = 1.5)
  lines(x = t2m12$temp[t2m12$loc_name == "Antananarivo"], y = t2m12$an.o.mld.ci025[t2m12$loc_name == "Antananarivo"], lty = 3, col = "black", lwd = 1.25)
  lines(x = t2m12$temp[t2m12$loc_name == "Antananarivo"], y = t2m12$an.o.mld.ci975[t2m12$loc_name == "Antananarivo"], lty = 3, col = "black", lwd = 1.25)
  ## Moderate anaemia.
  polygon(x = c(t2m12$temp[t2m12$loc_name == "Antananarivo"], rev(t2m12$temp[t2m12$loc_name == "Antananarivo"])), 
          y = c(rep(0, times = length(t2m12$an.o.mod.mean[t2m12$loc_name == "Antananarivo"])), rev(t2m12$an.o.mod.mean[t2m12$loc_name == "Antananarivo"])), 
          border = NA, col = col1[3])
  lines(x = t2m12$temp[t2m12$loc_name == "Antananarivo"], y = t2m12$an.o.mod.mean[t2m12$loc_name == "Antananarivo"], lty = 1, col = "black", lwd = 1.5)
  lines(x = t2m12$temp[t2m12$loc_name == "Antananarivo"], y = t2m12$an.o.mod.ci025[t2m12$loc_name == "Antananarivo"], lty = 4, col = "black", lwd = 1.25)
  lines(x = t2m12$temp[t2m12$loc_name == "Antananarivo"], y = t2m12$an.o.mod.ci975[t2m12$loc_name == "Antananarivo"], lty = 4, col = "black", lwd = 1.25)
  ## Severe anaemia.
  polygon(x = c(t2m12$temp[t2m12$loc_name == "Antananarivo"], rev(t2m12$temp[t2m12$loc_name == "Antananarivo"])), 
          y = c(rep(0, times = length(t2m12$an.o.sev.mean[t2m12$loc_name == "Antananarivo"])), rev(t2m12$an.o.sev.mean[t2m12$loc_name == "Antananarivo"])), 
          border = NA, col = col1[4])
  lines(x = t2m12$temp[t2m12$loc_name == "Antananarivo"], y = t2m12$an.o.sev.mean[t2m12$loc_name == "Antananarivo"], lty = 1, col = "black", lwd = 1.5)
  lines(x = t2m12$temp[t2m12$loc_name == "Antananarivo"], y = t2m12$an.o.sev.ci025[t2m12$loc_name == "Antananarivo"], lty = 5, col = "black", lwd = 1.25)
  lines(x = t2m12$temp[t2m12$loc_name == "Antananarivo"], y = t2m12$an.o.sev.ci975[t2m12$loc_name == "Antananarivo"], lty = 5, col = "black", lwd = 1.25)
  abline(v = t2m12_point$temp[t2m12_point$loc_name == "Antananarivo"], lwd = 1.25, lty = 2)
  usr <- par("usr") 
  par(usr = c(0, 1, 0, 1)) 
  text(0.02, 0.95, "l", adj = 0, cex = 1.1) 
  par(usr = usr) 
  box()
  invisible(dev.off())
}
## Clean up.
unlink(".RData")
rm(list = ls())
invisible(gc())

##------
## Fig. 3 Scatter ineq CTR ADM2
##------
if(!file.exists("scatter_ctr_adm2_ineq.png")){
  ## Libraries.
  library("bamlss")
  library("gamlss.dist")
  library("colorspace")
  library("data.table")
  library("pROC")
  library("sp")
  library("raster")
  library("scales")

  ## Data.
  d <- readRDS("dfig3.rds")
  list2env(d, envir = .GlobalEnv)
  
  ## Ineq, mild, moderate, severe.
  png("scatter_ctr_adm2_ineq.png", units = "in", res = 300, width = 7, height = 6)
  colhcl <- alpha(qualitative_hcl(3), 0.5)
  par(mfrow = c(2, 1), mar = c(3.5, 3.1, 1.1, 1.1), oma = c(0.5, 2.1, 0.1, 0.1))
  ## Ineq adm2 ctr 2020
  plot(x = as.integer(d$GID_0[d$survey_year2 == 2010]), y = d$an.adm2.o.any[d$survey_year2 == 2010], type = "p", 
       pch = 19, xaxt = "n", 
       ylim = c(25, 95), 
       col = c(colhcl[1], colhcl[3])[as.integer(as.factor(d$continent[d$survey_year2 == 2010]))], 
       xlab = "", ylab = "")
  points(x = as.integer(d$GID_0[d$survey_year2 == 2010]), y = d$an.ctr.o.any[d$survey_year2 == 2010], col = "black", pch = "-", cex = 1.75)
  axis(1, at = seq_len(nlevels(d$GID_0[d$survey_year2 == 2010])), labels = levels(d$GID_0[d$survey_year2 == 2010]), las = 2, cex.axis = 0.6)
  mtext("Admin-2 level anemia prevalence and country level anemia prevalence", side = 2, line = 3.2, at = -2.25)
  mtext("2010", side = 2, line = 2)
  usr <- par("usr")   
  par(usr = c(0, 1, 0, 1)) 
  text(0.02, 0.95, "a", adj = 0, cex = 1.25) 
  par(usr = usr) 
  box()
  ## Ineq adm2 ctr 2020
  plot(x = as.integer(d$GID_0[d$survey_year2 == 2020]), y = d$an.adm2.o.any[d$survey_year2 == 2020], type = "p", 
       pch = 19, xaxt = "n", 
       ylim = c(25, 95), 
       col = c(colhcl[1], colhcl[3])[as.integer(as.factor(d$continent[d$survey_year2 == 2020]))], 
       xlab = "", ylab = "")
  points(x = as.integer(d$GID_0[d$survey_year2 == 2020]), y = d$an.ctr.o.any[d$survey_year2 == 2020], col = "black", pch = "-", cex = 1.75)
  axis(1, at = seq_len(nlevels(d$GID_0[d$survey_year2 == 2020])), labels = levels(d$GID_0[d$survey_year2 == 2020]), las = 2, cex.axis = 0.6)
  legend("bottomright", legend = c("South Asia", "Sub-Saharan Africa"), col = c(qualitative_hcl(3)[1], qualitative_hcl(3)[3]), 
         bty = "n", pch = 19, cex = 0.75)
  mtext("ISO-3 country code", side = 1, line = 2.5)
  mtext("2020", side = 2, line = 2)
  usr <- par("usr") 
  par(usr = c(0, 1, 0, 1)) 
  text(0.02, 0.95, "b", adj = 0, cex = 1.25) 
  par(usr = usr)  
  box()
  invisible(dev.off())
}
## Clean up.
unlink(".RData")
rm(list = ls())
invisible(gc())

##------
## Fig. 4 Overall anemia prevalence. 
##------
if(!file.exists("prev_anemia.png")){
  ## Libraries.
  library("bamlss")
  library("sp")
  library("rgeos")
  rgdal::set_thin_PROJ6_warnings(TRUE)
  library("rgdal")
  library("raster")
  library("sf")
  library("rnaturalearth")
  library("rnaturalearthdata")
  library("rnaturalearthhires")
  library("maps")

  ## Function to plot anemia prevalence.
  plot_map_an <- function(data, var, cuts, range, col) {
    plot(0, type = "n", axes = FALSE, ann = FALSE, xlim = c(bbox(m_ll)[1, 1], bbox(m_ll)[1, 2]),
         ylim = c(bbox(m_ll)[2, 1], bbox(m_ll)[2, 2]))
    rect(par("usr")[1], par("usr")[3], par("usr")[2], par("usr")[4], col = "grey90")
    map("world", add = TRUE, fill = TRUE, plot = TRUE, border = TRUE, col = "gray60")
    bamlss:::xymap(data[["lon"]], data[["lat"]], data[[var]], symmetric = TRUE, map = FALSE,
                   color = col, domar = FALSE, layout = FALSE, pos = "bottomright", legend = FALSE, 
                   add = TRUE, shift = c(0.07, 0.1), breaks = cuts, swap = FALSE)
    plot(wrld, add = TRUE)
    plot(l_ll, add = TRUE, col = "grey90")
  }
  
  ## Data.
  d <- readRDS("dfig4.rds")
  list2env(d, envir = .GlobalEnv)
  
  ## Plot prevalence anemia.
  hist(d[d$survey_year2 > 2009, ]$an.pxl.o.any)
  quantile(d[d$survey_year2 > 2009, ]$an.pxl.o.any, prob = c (0.01, 0.025, 0.5, 0.975, 0.99), 
           na.rm = TRUE)
  col_hcl1 <- c(rep("#324DA0FF", 1), rev(divergingx_hcl(n = 41, palette = "RdYlBu", alpha = 1, p1 = 1)), rep("#A51122FF", 1))
  col_hcl2 <- head(rev(sequential_hcl(20, h = c(260, 360), l = c(35, 65), c = c(80, 40))), -1)
  col_hcl <- c(col_hcl2, col_hcl1)
  col_hcl <- col_hcl1
  cuts_hcl <- c(-499, seq(33, 85, length.out = length(col_hcl) - 1), 499)
  range <- c("35%", "60%", "85%")
  invisible(dev.off())
  
  png(file = "prev_anemia.png", units = "in", res = 300, width = 10.01, height = 8.03)
  par(mfrow = c(3, 3), mar = c(0.2, 0.0, 0.0, 0.2), oma = c(2.5, 2.75, 0.5, 0.5), cex = 1.0)
  ## Overall anemia 2010. 
  plot_map_an(d[d$survey_year2 == 2010, ], var = "an.pxl.o.any.ci975", 
              cuts = cuts_hcl, range = range, col = col_hcl)
  colorlegend(pos = c(0.625, 0.10), adj = 1.0, d$an.pxl.o.any, height = 0.04, width = 0.30, plot = FALSE,
              add = TRUE, color = col_hcl, swap = FALSE, side.legend = 1, side.ticks = 1,
              range = c(0, 44), at = c(2, 22, 42), cex.labels = 0.75, 
              labels = format(range, nsmall = 2), distance.labels = -0.05)
  text(x = 78.0, y = -23.5, "Prev. any anemia", cex = 0.75, adj = 0.5)
  colorlegend(pos = c(0.02, 0.02), adj = 1.0, d$an.pxl.o.any, height = 0.020, width = 0.15, plot = FALSE,
              add = TRUE, color = c(rep("grey60", 3), rep("grey90", 3)), swap = FALSE,
              side.legend = 2, side.ticks = 2,
              range = c(0, 6), at = c(1.5, 4.5), cex.labels = 0.75, 
              labels = format(c("Not included", "Water"), nsmall = 2), 
              distance.labels = -0.05)
  mtext("2010", side = 1, line = 0.25, adj = 0.5, cex = 1.00)
  mtext("95% CI upper limit", side = 2, line = 1.25, adj = 0.5, cex = 1.25)
  usr <- par("usr")   
  par(usr = c(0, 1, 0, 1)) 
  text(0.02, 0.95, "a", adj = 0, cex = 1.25) 
  par(usr = usr) 
  box()
  ## Overall anemia 2015.
  plot_map_an(d[d$survey_year2 == 2015, ], var = "an.pxl.o.any.ci975", 
              cuts = cuts_hcl, range = range, col = col_hcl)
  mtext("Year", side = 1, line = 1.25, adj = 0.5, cex = 1.25)
  mtext("2015", side = 1, line = 1.25, adj = 0.5, cex = 1.25)
  usr <- par("usr")   
  par(usr = c(0, 1, 0, 1)) 
  text(0.02, 0.95, "b", adj = 0, cex = 1.25) 
  par(usr = usr) 
  box()
  ## Overall anemia 2020.
  plot_map_an(d[d$survey_year2 == 2020, ], var = "an.pxl.o.any.ci975", 
              cuts = cuts_hcl, range = range, col = col_hcl)
  mtext("2020", side = 1, line = 0.25, adj = 0.5, cex = 1.00)
  usr <- par("usr")   
  par(usr = c(0, 1, 0, 1)) 
  text(0.02, 0.95, "c", adj = 0, cex = 1.25) 
  par(usr = usr) 
  box()
  
  ## Overall anemia 2010. 
  plot_map_an(d[d$survey_year2 == 2010, ], var = "an.pxl.o.any", 
              cuts = cuts_hcl, range = range, col = col_hcl)
  mtext("2010", side = 1, line = 0.25, adj = 0.5, cex = 1.00)
  mtext("Prevalence anemia", side = 2, line = 1.25, adj = 0.5, cex = 1.25)
  usr <- par("usr")   
  par(usr = c(0, 1, 0, 1)) 
  text(0.02, 0.95, "d", adj = 0, cex = 1.25) 
  par(usr = usr) 
  box()
  ## Overall anemia 2015.
  plot_map_an(d[d$survey_year2 == 2015, ], var = "an.pxl.o.any", 
              cuts = cuts_hcl, range = range, col = col_hcl)
  mtext("2015", side = 1, line = 0.25, adj = 0.5, cex = 1.00)
  usr <- par("usr")   
  par(usr = c(0, 1, 0, 1)) 
  text(0.02, 0.95, "e", adj = 0, cex = 1.25) 
  par(usr = usr) 
  box()
  ## Overall anemia 2020.
  plot_map_an(d[d$survey_year2 == 2020, ], var = "an.pxl.o.any", 
              cuts = cuts_hcl, range = range, col = col_hcl)
  mtext("2020", side = 1, line = 0.25, adj = 0.5, cex = 1.00)
  usr <- par("usr")   
  par(usr = c(0, 1, 0, 1)) 
  text(0.02, 0.95, "f", adj = 0, cex = 1.25) 
  par(usr = usr) 
  box()
  
  ## Overall anemia 2010. 
  plot_map_an(d[d$survey_year2 == 2010, ], var = "an.pxl.o.any.ci025", 
              cuts = cuts_hcl, range = range, col = col_hcl)
  mtext("2010", side = 1, line = 0.25, adj = 0.5, cex = 1.00)
  mtext("95% CI lower limit", side = 2, line = 1.25, adj = 0.5, cex = 1.25)
  usr <- par("usr")   
  par(usr = c(0, 1, 0, 1)) 
  text(0.02, 0.95, "g", adj = 0, cex = 1.25) 
  par(usr = usr) 
  box()
  ## Overall anemia 2015.
  plot_map_an(d[d$survey_year2 == 2015, ], var = "an.pxl.o.any.ci025", 
              cuts = cuts_hcl, range = range, col = col_hcl)
  mtext("2015", side = 1, line = 0.25, adj = 0.5, cex = 1.00)
  usr <- par("usr")   
  par(usr = c(0, 1, 0, 1)) 
  text(0.02, 0.95, "h", adj = 0, cex = 1.25) 
  par(usr = usr) 
  box()
  ## Overall anemia 2020.
  plot_map_an(d[d$survey_year2 == 2020, ], var = "an.pxl.o.any.ci025", 
              cuts = cuts_hcl, range = range, col = col_hcl)
  mtext("2020", side = 1, line = 0.25, adj = 0.5, cex = 1.00)
  usr <- par("usr")   
  par(usr = c(0, 1, 0, 1)) 
  text(0.02, 0.95, "i", adj = 0, cex = 1.25) 
  par(usr = usr) 
  box()
  invisible(dev.off())
}
## Clean up.
unlink(".RData")
rm(list = ls())
invisible(gc())

##------
## Fig. 5 Overall anemia prevalence by age and over time. 
##------
if(!file.exists("prev_anemia_age.png")) {
  ## Libraries.
  library("bamlss")
  library("sp")
  library("rgeos")
  rgdal::set_thin_PROJ6_warnings(TRUE)
  library("rgdal")
  library("raster")
  library("sf")
  library("rnaturalearth")
  library("rnaturalearthdata")
  library("rnaturalearthhires")
  library("maps")
  
  ## Function to plot anemia prevalence.
  plot_map_an <- function(data, var, cuts, range, col) {
    plot(0, type = "n", axes = FALSE, ann = FALSE, xlim = c(bbox(m_ll)[1, 1], bbox(m_ll)[1, 2]),
         ylim = c(bbox(m_ll)[2, 1], bbox(m_ll)[2, 2]))
    rect(par("usr")[1], par("usr")[3], par("usr")[2], par("usr")[4], col = "grey90")
    map("world", add = TRUE, fill = TRUE, plot = TRUE, border = TRUE, col = "gray60")
    bamlss:::xymap(data[["lon"]], data[["lat"]], data[[var]], symmetric = TRUE, map = FALSE,
                   color = col, domar = FALSE, layout = FALSE, pos = "bottomright", legend = FALSE, 
                   add = TRUE, shift = c(0.07, 0.1), breaks = cuts, swap = FALSE)
    plot(wrld, add = TRUE)
    plot(l_ll, add = TRUE, col = "grey90")
  }
  
  ## Data.
  d <- readRDS("dfig5.rds")
  list2env(d, envir = .GlobalEnv)
  
  ## Plot prevalence anemia.
  hist(d[d$survey_year2 > 2009 & d$cage.int == "(5,23]", ]$an.pxl.o.any, freq = FALSE)
  hist(d[d$survey_year2 > 2009 & d$cage.int == "(41,59]", ]$an.pxl.o.any, freq = FALSE)
  quantile(d[d$survey_year2 > 2009 & d$cage.int == "(5,23]", ]$an.pxl.o.any, prob = c (0.01, 0.025, 0.5, 0.975, 0.99), na.rm = TRUE)
  quantile(d[d$survey_year2 > 2009 & d$cage.int == "(41,59]", ]$an.pxl.o.any, prob = c (0.01, 0.025, 0.5, 0.975, 0.99), na.rm = TRUE)
  
  col_hcl <- c(rep("#324DA0FF", 1), rev(divergingx_hcl(n = 41, palette = "RdYlBu", alpha = 1, p1 = 1)), rep("#A51122FF", 1))
  cuts_hcl <- c(-499, seq(25, 95, length.out = length(col_hcl) - 1), 499)
  range <- c(c("25%", "60%", "95%"))
  png(file = "prev_anemia_age.png", units = "in", res = 300, width = 10.01, height = 8.03)
  par(mfrow = c(3, 3), mar = c(0.2, 0.0, 0.0, 0.2), oma = c(2.5, 2.75, 0.5, 0.5), cex = 1.0)
  ## Girls 2010, cage.int 41-59
  plot_map_an(d[d$survey_year2 == 2010 & d$cage.int == "(41,59]", ], var = "an.pxl.o.any", 
              cuts = cuts_hcl, range = range, col = col_hcl)
  colorlegend(pos = c(0.625, 0.10), adj = 1.0, d$an.pxl.o.any, height = 0.04, width = 0.30, plot = FALSE,
              add = TRUE, color = col_hcl, swap = FALSE, side.legend = 1, side.ticks = 1,
              range = c(0, 44), at = c(2, 22, 42), cex.labels = 0.75,
              labels = format(range, nsmall = 2), distance.labels = -0.05)
  text(x = 78.0, y = -23.5, "Prev. any anemia", cex = 0.75, adj = 0.5)
  colorlegend(pos = c(0.02, 0.02), adj = 1.0, d$an.pxl.o.any, height = 0.020, width = 0.15, plot = FALSE,
              add = TRUE, color = c(rep("grey60", 3), rep("grey90", 3)), swap = FALSE,
              side.legend = 2, side.ticks = 2,
              range = c(0, 6), at = c(1.5, 4.5), cex.labels = 0.75, 
              labels = format(c("Not included", "Water"), nsmall = 2), 
              distance.labels = -0.05)
  mtext("41-59", side = 2, line = 0.25, adj = 0.5, cex = 1.00)
  usr <- par("usr")   
  par(usr = c(0, 1, 0, 1)) 
  text(0.02, 0.95, "a", adj = 0, cex = 1.25) 
  par(usr = usr) 
  box()
  ## Girls 2015, cage.int 41-59
  plot_map_an(d[d$survey_year2 == 2015 & d$cage.int == "(41,59]", ], var = "an.pxl.o.any", 
              cuts = cuts_hcl, range = range, col = col_hcl)
  usr <- par("usr")   
  par(usr = c(0, 1, 0, 1)) 
  text(0.02, 0.95, "b", adj = 0, cex = 1.25) 
  par(usr = usr) 
  box()
  ## Girls 2020, cage.int 41-59
  plot_map_an(d[d$survey_year2 == 2020 & d$cage.int == "(41,59]", ], var = "an.pxl.o.any", 
              cuts = cuts_hcl, range = range, col = col_hcl)
  usr <- par("usr")   
  par(usr = c(0, 1, 0, 1)) 
  text(0.02, 0.95, "c", adj = 0, cex = 1.25) 
  par(usr = usr) 
  box()
  ## Girls 2020, cage.int 24-41
  plot_map_an(d[d$survey_year2 == 2010 & d$cage.int == "(23,41]", ], var = "an.pxl.o.any", 
              cuts = cuts_hcl, range = range, col = col_hcl)
  mtext("24-41", side = 2, line = 0.25, adj = 0.5, cex = 1.00)
  mtext("Age in months", side = 2, line = 1.5, adj = 0.5, cex = 1.25)
  usr <- par("usr")   
  par(usr = c(0, 1, 0, 1)) 
  text(0.02, 0.95, "d", adj = 0, cex = 1.25) 
  par(usr = usr) 
  box()
  ## Girls 2020, cage.int 24-41
  plot_map_an(d[d$survey_year2 == 2015 & d$cage.int == "(23,41]", ], var = "an.pxl.o.any", 
              cuts = cuts_hcl, range = range, col = col_hcl)
  usr <- par("usr")   
  par(usr = c(0, 1, 0, 1)) 
  text(0.02, 0.95, "e", adj = 0, cex = 1.25) 
  par(usr = usr) 
  box()
  ## Girls 2020, cage.int 24-41
  plot_map_an(d[d$survey_year2 == 2020 & d$cage.int == "(23,41]", ], var = "an.pxl.o.any", 
              cuts = cuts_hcl, range = range, col = col_hcl)
  usr <- par("usr")   
  par(usr = c(0, 1, 0, 1)) 
  text(0.02, 0.95, "f", adj = 0, cex = 1.25) 
  par(usr = usr) 
  box()
  ## Girls 2020, cage.int 6-23
  plot_map_an(d[d$survey_year2 == 2010 & d$cage.int == "(5,23]", ], var = "an.pxl.o.any", 
              cuts = cuts_hcl, range = range, col = col_hcl)
  mtext("2010", side = 1, line = 0.25, adj = 0.5, cex = 1.00)
  mtext("6-23", side = 2, line = 0.25, adj = 0.5, cex = 1.00)
  usr <- par("usr")   
  par(usr = c(0, 1, 0, 1)) 
  text(0.02, 0.95, "g", adj = 0, cex = 1.25) 
  par(usr = usr) 
  box()
  ## Girls 2020, cage.int 6-23
  plot_map_an(d[d$survey_year2 == 2015 & d$cage.int == "(5,23]", ], var = "an.pxl.o.any", 
              cuts = cuts_hcl, range = range, col = col_hcl)
  mtext("Year", side = 1, line = 1.5, adj = 0.5, cex = 1.25)
  mtext("2015", side = 1, line = 0.25, adj = 0.5, cex = 1.00)
  usr <- par("usr")   
  par(usr = c(0, 1, 0, 1)) 
  text(0.02, 0.95, "h", adj = 0, cex = 1.25) 
  par(usr = usr) 
  box()
  ## Girls 2020, cage.int 6-23
  plot_map_an(d[d$survey_year2 == 2020 & d$cage.int == "(5,23]", ], var = "an.pxl.o.any", 
              cuts = cuts_hcl, range = range, col = col_hcl)
  mtext("2020", side = 1, line = 0.25, adj = 0.5, cex = 1.00)
  usr <- par("usr")   
  par(usr = c(0, 1, 0, 1)) 
  text(0.02, 0.95, "i", adj = 0, cex = 1.25) 
  par(usr = usr) 
  box()
  invisible(dev.off())
  invisible(gc())
}
## Clean up.
unlink(".RData")
rm(list = ls())
invisible(gc())


##------
## Fig. 6 Mild, moderate, severe, and any anemia over time. 
##------
if(!file.exists("prev_anemia_mms.png")) {
  ## Libraries.
  library("bamlss")
  library("sp")
  library("rgeos")
  rgdal::set_thin_PROJ6_warnings(TRUE)
  library("rgdal")
  library("raster")
  library("sf")
  library("rnaturalearth")
  library("rnaturalearthdata")
  library("rnaturalearthhires")
  library("maps")
  
  ## Function to plot anemia prevalence.
  plot_map_an <- function(data, var, cuts, range, col) {
    plot(0, type = "n", axes = FALSE, ann = FALSE, xlim = c(bbox(m_ll)[1, 1], bbox(m_ll)[1, 2]),
         ylim = c(bbox(m_ll)[2, 1], bbox(m_ll)[2, 2]))
    rect(par("usr")[1], par("usr")[3], par("usr")[2], par("usr")[4], col = "grey90")
    map("world", add = TRUE, fill = TRUE, plot = TRUE, border = TRUE, col = "gray60")
    bamlss:::xymap(data[["lon"]], data[["lat"]], data[[var]], symmetric = TRUE, map = FALSE,
                   color = col, domar = FALSE, layout = FALSE, pos = "bottomright", legend = FALSE, 
                   #side.legend = 1, side.ticks = 1,
                   add = TRUE, shift = c(0.07, 0.1), breaks = cuts, swap = FALSE)
    plot(wrld, add = TRUE)
    plot(l_ll, add = TRUE, col = "grey90")
  }
  
  ## Data.
  d <- readRDS("dfig6.rds")
  list2env(d, envir = .GlobalEnv)

  ## Plot mms anemia.
  png(file = "prev_anemia_mms.png", units = "in", res = 300, width = 10.01, height = 10.68)
  par(mfrow = c(4, 3), mar = c(0.2, 0.0, 0.0, 0.2), oma = c(2.5, 2.75, 0.5, 0.5), cex = 1.0)
  ## Plotting parameters any anemia girls. 
  quantile(d[d$survey_year2 > 2009, ]$an.pxl.o.any, prob = c(0.01, 0.99), na.rm = TRUE)
  col_hcl <- c(rep("#324DA0FF", 1), rev(divergingx_hcl(n = 41, palette = "RdYlBu", alpha = 1, p1 = 1)), rep("#A51122FF", 1))
  cuts_hcl <- c(-499, seq(30, 90, length.out = length(col_hcl) - 1), 499)
  range <- c(c("30%", "60%", "90%"))
  ## Anemia 2010 - overall.
  plot_map_an(d[d$survey_year2 == 2020, ],  
              var = "an.pxl.o.any", cuts = cuts_hcl, range = range, col = col_hcl)
  colorlegend(pos = c(0.625, 0.10), adj = 1.0, d$an.pxl.o.any, height = 0.04, width = 0.30, plot = FALSE,
              add = TRUE, color = col_hcl, swap = FALSE, side.legend = 1, side.ticks = 1,
              range = c(0, 44), at = c(2, 22, 42), cex.labels = 0.75,
              labels = format(range, nsmall = 2), distance.labels = -0.05)
  text(x = 78, y = -23.5, "Any anemia", cex = 0.75, adj = 0.5)
  colorlegend(pos = c(0.02, 0.02), adj = 1.0, d$an.pxl.o.any, height = 0.020, width = 0.15, plot = FALSE,
              add = TRUE, color = c(rep("grey60", 3), rep("grey90", 3)), swap = FALSE,
              side.legend = 2, side.ticks = 2,
              range = c(0, 6), at = c(1.5, 4.5), cex.labels = 0.75, 
              labels = format(c("Not included", "Water"), nsmall = 2), 
              distance.labels = -0.05)
  mtext("Any anemia", side = 2, line = 1.5, adj = 0.5, cex = 1.25)
  mtext(expression(paste("P(Hb < 110 g L"^-1, ")")), side = 2, line = 0.25, adj = 0.5, cex = 1.00)
  usr <- par("usr")   
  par(usr = c(0, 1, 0, 1)) 
  text(0.02, 0.95, "a", adj = 0, cex = 1.25) 
  par(usr = usr) 
  box()
  ## Anemia 2015 - overall.
  plot_map_an(d[d$survey_year2 == 2015, ],  
              var = "an.pxl.o.any", cuts = cuts_hcl, range = range, col = col_hcl)
  usr <- par("usr")   
  par(usr = c(0, 1, 0, 1)) 
  text(0.02, 0.95, "b", adj = 0, cex = 1.25) 
  par(usr = usr) 
  box()
  ## Anemia 2020 - overall.
  plot_map_an(d[d$survey_year2 == 2020, ],  
              var = "an.pxl.o.any", cuts = cuts_hcl, range = range, col = col_hcl)
  usr <- par("usr")   
  par(usr = c(0, 1, 0, 1)) 
  text(0.02, 0.95, "c", adj = 0, cex = 1.25) 
  par(usr = usr) 
  box()
  
  ## Plotting parameters mild anemia. 
  quantile(d[d$survey_year2 > 2009, ]$an.pxl.o.mld, prob = c(0.005, 0.995), 
           na.rm = TRUE)
  cuts_hcl <- c(-499, seq(15, 30, length.out = length(col_hcl) - 1), 499)
  range <- c("15.0%", "22.5%", "30.0%")
  ## Mild anemia 2010 - overall.
  plot_map_an(d[d$survey_year2 == 2010, ], 
              var = "an.pxl.o.mld", cuts = cuts_hcl, range = range, col = col_hcl)
  colorlegend(pos = c(0.625, 0.10), adj = 1.0, d$an.pxl.o.mld, height = 0.04, width = 0.30, plot = FALSE,
              add = TRUE, color = col_hcl, swap = FALSE, side.legend = 1, side.ticks = 1,
              range = c(0, 44), at = c(2, 22, 42), cex.labels = 0.75,
              labels = format(range, nsmall = 2), distance.labels = -0.05)
  text(x = 78, y = -23.5, "Mild anemia", cex = 0.75, adj = 0.5)
  mtext("Mild anemia", side = 2, line = 1.5, adj = 0.5, cex = 1.25)
  mtext(expression(paste("P(100 g L"^-1, "\u2264 Hb < 110 g L"^-1, ")")), side = 2, line = 0.25, adj = 0.5, cex = 1.00)
  usr <- par("usr")   
  par(usr = c(0, 1, 0, 1)) 
  text(0.02, 0.95, "d", adj = 0, cex = 1.25) 
  par(usr = usr) 
  box()
  ## Mild anemia 2015 - overall.
  plot_map_an(d[d$survey_year2 == 2015, ], 
              var = "an.pxl.o.mld", cuts = cuts_hcl, range = range, col = col_hcl)
  usr <- par("usr")   
  par(usr = c(0, 1, 0, 1)) 
  text(0.02, 0.95, "e", adj = 0, cex = 1.25) 
  par(usr = usr) 
  box()
  ## Mild anemia 2020 - overall.
  plot_map_an(d[d$survey_year2 == 2020, ], 
              var = "an.pxl.o.mld", cuts = cuts_hcl, range = range, col = col_hcl)
  usr <- par("usr")   
  par(usr = c(0, 1, 0, 1)) 
  text(0.02, 0.95, "f", adj = 0, cex = 1.25) 
  par(usr = usr) 
  box()
  
  ## Plotting parameters moderate anemia. 
  quantile(d[d$survey_year2 > 2009, ]$an.pxl.o.mod, 
           prob = c(0.01, 0.99), na.rm = TRUE)
  cuts_hcl <- c(-499, seq(15, 60, length.out = length(col_hcl) - 1), 499)
  range <- c(c("15.0%", "37.5%", "60.0%"))
  ## Moderate anemia 2010 - overall.
  plot_map_an(d[d$survey_year2 == 2010, ], 
              var = "an.pxl.o.mod", cuts = cuts_hcl, range = range, col = col_hcl)
  colorlegend(pos = c(0.625, 0.10), adj = 1.0, d$an.pxl.o.mod, height = 0.04, width = 0.30, plot = FALSE,
              add = TRUE, color = col_hcl, swap = FALSE, side.legend = 1, side.ticks = 1,
              range = c(0, 44), at = c(2, 22, 42), cex.labels = 0.75,
              labels = format(range, nsmall = 2), distance.labels = -0.05)
  text(x = 78, y = -23.5, "Moderate anemia", cex = 0.75, adj = 0.5)
  mtext("Moderate anemia", side = 2, line = 1.5, adj = 0.5, cex = 1.25)
  mtext(expression(paste("P(70 g L"^-1, "\u2264 Hb < 100 g L"^-1, ")")), side = 2, line = 0.25, adj = 0.5, cex = 1.00)
  usr <- par("usr")   
  par(usr = c(0, 1, 0, 1)) 
  text(0.02, 0.95, "g", adj = 0, cex = 1.25) 
  par(usr = usr) 
  box()
  ## Moderate anemia 2015 - overall.
  plot_map_an(d[d$survey_year2 == 2015, ],# & d$cage == "(23-41]", ], 
              var = "an.pxl.o.mod", cuts = cuts_hcl, range = range, col = col_hcl)
  usr <- par("usr")   
  par(usr = c(0, 1, 0, 1)) 
  text(0.02, 0.95, "h", adj = 0, cex = 1.25) 
  par(usr = usr) 
  box()
  ## Moderate anemia 2020 - overall.
  plot_map_an(d[d$survey_year2 == 2020, ], 
              var = "an.pxl.o.mod", cuts = cuts_hcl, range = range, col = col_hcl)
  usr <- par("usr")   
  par(usr = c(0, 1, 0, 1)) 
  text(0.02, 0.95, "i", adj = 0, cex = 1.25) 
  par(usr = usr) 
  box()
  
  ## Plotting parameters severe anemia. 
  quantile(d[d$survey_year2 > 2009, ]$an.pxl.o.sev, 
           prob = c(0.01, 0.99), na.rm = TRUE)
  col_hcl <- c(rev(divergingx_hcl(n = 41, palette = "RdYlBu", alpha = 1, p1 = 1)), rep("#A51122FF", 1))
  cuts_hcl <- c(-499, seq(0, 10, length.out = length(col_hcl) - 1), 499)
  range <- c("0%", "5%", "10%") 
  ## Severe anemia 2010 - overall.
  plot_map_an(d[d$survey_year2 == 2010, ], 
              var = "an.pxl.o.sev", cuts = cuts_hcl, range = range, col = col_hcl)
  colorlegend(pos = c(0.625, 0.10), adj = 1.0, d$an.pxl.o.sev, height = 0.04, width = 0.30, plot = FALSE,
              add = TRUE, color = col_hcl, swap = FALSE, side.legend = 1, side.ticks = 1,
              range = c(0, 42), at = c(0, 20.5, 40), cex.labels = 0.75, 
              labels = format(range, nsmall = 2), distance.labels = -0.05)
  text(x = 78, y = -23.5, "Severe anemia", cex = 0.75, adj = 0.5)
  mtext("2010", side = 1, line = 0.25, adj = 0.25, cex = 1.00)
  mtext("Severe anemia", side = 2, line = 1.5, adj = 0.5, cex = 1.25)
  mtext(expression(paste("P(Hb < 70 g L"^-1, ")")), side = 2, line = 0.25, adj = 0.5, cex = 1.00)
  usr <- par("usr")   
  par(usr = c(0, 1, 0, 1)) 
  text(0.02, 0.95, "j", adj = 0, cex = 1.25) 
  par(usr = usr) 
  box()
  ## Severe anemia 2015 - overall.
  plot_map_an(d[d$survey_year2 == 2015, ], 
              var = "an.pxl.o.sev", cuts = cuts_hcl, range = range, col = col_hcl)
  mtext("Year", side = 1, line = 1.5, cex = 1.25)
  mtext("2015", side = 1, line = 0.25, adj = 0.5, cex = 1.00)
  usr <- par("usr")   
  par(usr = c(0, 1, 0, 1)) 
  text(0.02, 0.95, "k", adj = 0, cex = 1.25) 
  par(usr = usr) 
  box()
  ## Severe anemia 2020 - overall.
  plot_map_an(d[d$survey_year2 == 2020, ], 
              var = "an.pxl.o.sev", cuts = cuts_hcl, range = range, col = col_hcl)
  mtext("2020", side = 1, line = 0.25, adj = 0.5, cex = 1.00)
  usr <- par("usr")   
  par(usr = c(0, 1, 0, 1)) 
  text(0.02, 0.95, "l", adj = 0, cex = 1.25) 
  par(usr = usr) 
  box()
  invisible(dev.off())
  invisible(gc())
}
## Clean up.
unlink(".RData")
rm(list = ls())
invisible(gc())
